# Supplementary material for: Systematic analysis of NAC transcription factors in Gossypium barbadense uncovers their roles in response to Verticillium wilt
Source: PeerJ. 2019 Nov 5;7:e7995. doi: 10.7717/peerj.7995 (PMC6839521; doi:10.7717/peerj.7995)
Supplement: Table S2 — Characteristic features of GbNAC genes including protein length, molecular weight, theoretical isoelectric point, chromosomal location, phylogenetic group, Arabidopsis ortholog, and cell location. [file peerj-07-7995-s005.xlsx]

## Sheet: Sheet1
Supplementary Table S2. Information of 270 GbNAC genes (protein length, molecular weight, isoelectric point, CDS length, Cell location,and At orthologous locus)
Gene symbol	Gene locus	Group	Chromosome	Chromosome start	Chromosome end	Exon number	CDS length (bp)	Protein length (aa)	Molecular weight (kDa)	Theoretical pI	At orthologous locus	At locus description	E-value	Cell location
GbNAC001	Gbar_A01G000010.1	VI	A01	1064	2188	3	744	247	28.47	9.15	AT2G17040.1	ANAC036	3e-78	Nuclear
GbNAC002	Gbar_A01G000630.1	III	A01	463298	466778	3	1677	558	61.26	4.91	AT1G54330.1	ANAC020	3e-37	Extracellular
GbNAC003	Gbar_A01G002960.1	II	A01	2681726	2687079	3	939	312	35.1	5.79	AT1G56010.2	ANAC022	2e-78	Nuclear
GbNAC004	Gbar_A01G003150.1	VI	A01	3077204	3079117	3	960	319	36.26	8.84	AT2G43000.1	ANAC042	1e-67	Nuclear
GbNAC005	Gbar_A01G005190.1	II	A01	7368651	7372440	4	1071	356	39.52	6.8	AT5G53950.1	ANAC098	4e-90	Nuclear
GbNAC006	Gbar_A01G005760.1	IV	A01	8318024	8319750	3	1047	348	38.69	8.82	AT4G27410.2	ANAC072	8e-104	Nuclear
GbNAC007	Gbar_A01G005770.1	IV	A01	8380769	8382823	3	1008	335	37.95	8.31	AT3G15510.1	ANAC056	2e-114	Nuclear
GbNAC008	Gbar_A01G009360.1	II	A01	18446403	18448344	3	1101	366	40.95	6.17	AT1G76420.1	ANAC031	1e-81	Extracellular
GbNAC009	Gbar_A01G013160.1	VI	A01	51865918	51867215	4	594	197	22.71	4.67	AT5G22380.1	ANAC090	3e-35	Nuclear
GbNAC010	Gbar_A01G020220.1	VI	A01	112515529	112516868	3	699	232	27.11	8.32	AT5G22380.1	ANAC090	4e-61	Nuclear
GbNAC011	Gbar_A01G023430.1	VI	Scaffold3757	3441	4894	3	840	279	32.36	8.91	AT2G17040.1	ANAC036	4e-82	Nuclear
GbNAC012	Gbar_A01G023460.1	VI	Scaffold3757	18689	19762	3	840	279	32.36	8.91	AT2G17040.1	ANAC036	4e-82	Nuclear
GbNAC013	Gbar_A02G006260.1	V	A02	9914928	9918779	6	1734	577	64.93	5.22	AT1G34190.1	ANAC017	4e-93	Nuclear
GbNAC014	Gbar_A02G007430.1	IV	A02	13832037	13833914	3	801	266	30.32	8.58	AT1G01720.1	ANAC002	1e-101	Chloroplast
GbNAC015	Gbar_A02G009970.1	VII	A02	40630947	40634718	5	1644	547	60.77	4.88	AT1G33060.1	ANAC014	2e-108	Nuclear
GbNAC016	Gbar_A02G010420.1	I	A02	43169309	43171090	3	1182	393	44.24	6.05	AT2G46770.1	ANAC043	6e-87	Nuclear
GbNAC017	Gbar_A02G018140.1	I	A02	99499403	99501439	3	945	314	35.96	5.35	AT2G18060.1	ANAC037	1e-107	Nuclear
GbNAC018	Gbar_A02G018750.1	VI	A02	99901194	99903118	3	681	226	26.32	7.13	AT2G17040.1	ANAC036	1e-66	Nuclear
GbNAC019	Gbar_A03G000700.1	V	A03	690984	693340	4	987	328	37.43	5.26	AT4G17980.1	ANAC071	8e-90	Nuclear
GbNAC020	Gbar_A03G001580.1	I	A03	1875348	1878742	3	1089	362	42.07	6.52	AT1G12260.1	ANAC007	1e-115	Nuclear
GbNAC021	Gbar_A03G006890.1	I	A03	13148730	13152000	3	885	294	34.53	6.57	AT1G12260.1	ANAC007	5e-101	Nuclear
GbNAC022	Gbar_A03G011370.1	VI	A03	60316407	60317827	4	1188	395	44.05	7.13	AT1G26870.1	ANAC009	4e-104	Nuclear
GbNAC023	Gbar_A03G011530.1	IV	A03	61859999	61861479	3	861	286	33.03	8.21	AT1G69490.1	ANAC029	5e-90	Nuclear
GbNAC024	Gbar_A03G016800.1	IX	A03	96019148	96021373	3	768	255	29.03	9.04	AT5G13180.1	ANAC083	3e-82	Nuclear
GbNAC025	Gbar_A03G016820.1	IX	A03	96043279	96045497	3	552	183	21.08	9.19	AT5G13180.1	ANAC083	8e-70	Cytoplasmic
GbNAC026	Gbar_A03G018940.1	X	A03	100447138	100449159	3	588	195	22.43	4.96	AT5G64530.1	ANAC104	7e-75	Nuclear
GbNAC027	Gbar_A03G022770.1	VI	A03	104531515	104533169	3	846	281	32.75	8.69	AT2G17040.1	ANAC036	4e-91	Nuclear
GbNAC028	Gbar_A04G002530.1	IV	A04	5385204	5387222	3	1041	346	38.82	7.13	AT3G15510.1	ANAC056	3e-110	Nuclear
GbNAC029	Gbar_A04G002550.1	IV	A04	5458192	5462842	3	1026	341	38.31	8.88	AT4G27410.2	ANAC072	1e-108	Nuclear
GbNAC030	Gbar_A04G004620.1	VI	A04	12571692	12574940	3	903	300	33.72	7	AT2G43000.1	ANAC042	3e-71	Nuclear
GbNAC031	Gbar_A04G004630.1	VI	A04	12679900	12681699	4	771	256	30.16	9.79	AT2G43000.1	ANAC042	9e-46	Mitochondrial
GbNAC032	Gbar_A04G004760.1	II	A04	13351668	13356374	3	522	173	20.23	9.62	AT1G56010.2	ANAC022	3e-65	Mitochondrial
GbNAC033	Gbar_A04G006050.1	VI	A04	39758005	39760587	4	615	204	22.8	9.44	AT5G22380.1	ANAC090	6e-36	Nuclear
GbNAC034	Gbar_A04G007880.1	IV	A04	62016666	62017892	3	1029	342	39.38	6.41	AT1G61110.1	ANAC025	1e-69	Nuclear
GbNAC035	Gbar_A04G010670.1	IX	A04	74011809	74014704	3	765	254	28.92	9.28	AT5G13180.1	ANAC083	5e-83	Nuclear
GbNAC036	Gbar_A04G014360.1	IV	A04	80071664	80072205	2	483	160	17.65	9.7	AT3G04040.1	ANAC047	2e-39	Chloroplast
GbNAC037	Gbar_A05G002510.1	VIII	A05	2301176	2306224	6	1395	464	52.25	6.56	AT4G29230.1	ANAC075	4e-147	Nuclear
GbNAC038	Gbar_A05G007660.1	VII	A05	7055784	7059509	4	1233	410	45.9	8.64	AT2G27300.1	ANAC040	2e-82	Nuclear
GbNAC039	Gbar_A05G015790.1	VIII	A05	14691652	14694198	3	966	321	36.1	9.19	AT4G28500.1	ANAC073	4e-99	Nuclear
GbNAC040	Gbar_A05G016230.1	IV	A05	15147241	15148597	3	1026	341	38.01	9.29	AT3G15510.1	ANAC056	2e-96	Nuclear
GbNAC041	Gbar_A05G020290.1	X	A05	19445941	19449225	3	834	277	31.25	6.72	AT1G54330.1	ANAC020	4e-15	Nuclear
GbNAC042	Gbar_A05G028870.2	V	A05	34917060	34921608	6	1776	591	66.3	4.74	AT5G04410.1	ANAC078	6e-136	Nuclear
GbNAC043	Gbar_A05G028900.1	V	A05	34932137	34935830	4	1413	470	52.15	5.44	AT3G10480.1	ANAC050	4e-115	Nuclear
GbNAC044	Gbar_A05G033820.1	IX	A05	75470685	75472779	3	621	206	23.4	9.39	AT5G13180.1	ANAC083	3e-33	Nuclear
GbNAC045	Gbar_A05G037020.1	VI	A05	93735997	93739054	4	1005	334	38.29	5.43	AT1G26870.1	ANAC009	5e-77	Nuclear
GbNAC046	Gbar_A05G038590.1	IV	A05	97316222	97317935	3	831	276	31.93	5.83	AT5G08790.1	ANAC081	1e-95	Cytoplasmic
GbNAC047	Gbar_A05G038740.1	X	A05	97593172	97593977	3	612	203	23.65	5.36	AT5G64530.1	ANAC104	5e-38	Cytoplasmic
GbNAC048	Gbar_A05G041300.1	V	A05	101765403	101769227	4	1302	433	48.47	6.85	AT3G10480.1	ANAC050	3e-115	Nuclear
GbNAC049	Gbar_A05G043040.1	II	Scaffold2926	38307	40936	3	1188	395	43.91	6.09	AT1G76420.1	ANAC031	1e-79	Nuclear
GbNAC050	Gbar_A05G043940.1	V	Scaffold91	963253	967080	5	1881	626	70.86	4.92	AT1G34190.1	ANAC017	4e-107	Nuclear
GbNAC051	Gbar_A06G004620.1	IV	A06	7670741	7673392	3	900	299	33.88	6.18	AT1G01720.1	ANAC002	3e-130	Cytoplasmic
GbNAC052	Gbar_A06G007180.1	VIII	A06	15797642	15802479	6	1422	473	53.43	6.34	AT4G29230.1	ANAC075	8e-123	Nuclear
GbNAC053	Gbar_A06G011380.1	II	A06	44909244	44911494	4	984	327	36.65	9.26	AT2G24430.2	ANAC039	2e-87	Nuclear
GbNAC054	Gbar_A06G012610.1	VI	A06	65830014	65832675	3	1212	403	45.81	6.69	AT2G02450.2	ANAC035	1e-95	Nuclear
GbNAC055	Gbar_A06G013600.1	IV	A06	80542064	80545237	4	1038	345	38.77	9.53	AT1G61110.1	ANAC025	4e-88	Nuclear
GbNAC056	Gbar_A06G014410.1	VIII	A06	93398046	93400131	3	921	306	34.24	8.79	AT4G28500.1	ANAC073	2e-95	Extracellular
GbNAC057	Gbar_A06G015120.1	VI	A06	98305638	98307919	4	945	314	36.38	8.8	AT2G43000.1	ANAC042	4e-66	Nuclear
GbNAC058	Gbar_A06G020920.1	VI	A06	113855512	113858862	3	939	312	36.65	6.28	AT2G43000.1	ANAC042	1e-65	Nuclear
GbNAC059	Gbar_A06G022140.1	X	A06	114778203	114778667	1	465	154	17.99	5.15	AT2G33480.1	ANAC041	5e-19	Cytoplasmic
GbNAC060	Gbar_A07G004410.1	I	A07	5279459	5280549	2	1008	335	39.04	6.74	AT1G12260.1	ANAC007	3e-91	Nuclear
GbNAC061	Gbar_A07G006690.1	V	A07	8562120	8567436	3	744	247	28.44	4.83	AT3G17730.1	ANAC057	5e-100	Nuclear
GbNAC062	Gbar_A07G011620.1	VI	A07	20305356	20306288	3	741	246	28.37	5.83	AT5G22380.1	ANAC090	3e-67	Nuclear
GbNAC063	Gbar_A07G014100.1	VIII	A07	27781063	27784515	6	1461	486	55.41	5.71	AT4G35580.1	ANAC091	8e-36	Nuclear
GbNAC064	Gbar_A07G014170.1	I	A07	28484226	28485851	3	1050	349	39.79	5.96	AT2G46770.1	ANAC043	6e-96	Nuclear
GbNAC065	Gbar_A07G016000.1	II	A07	38549314	38553892	3	840	279	32.21	5.77	AT4G28530.1	ANAC074	2e-75	Nuclear
GbNAC066	Gbar_A07G021200.1	VIII	A07	87636404	87638275	5	1212	403	45.45	4.72	AT4G35580.1	ANAC091	1e-32	Nuclear
GbNAC067	Gbar_A07G022750.1	II	A07	89902844	89907357	3	882	293	33.85	5.7	AT4G28530.1	ANAC074	7e-77	Nuclear
GbNAC068	Gbar_A07G024600.1	IX	A07	92417607	92419040	3	738	245	27.96	9.55	AT5G13180.1	ANAC083	3e-41	Nuclear
GbNAC069	Gbar_A07G025450.1	VI	Scaffold589	36864	42414	3	999	332	38.32	8.58	AT2G43000.1	ANAC042	4e-73	Nuclear
GbNAC070	Gbar_A08G004250.1	V	A08	4827196	4831080	6	1818	605	68.89	5.32	AT1G65910.1	ANAC028	5e-125	Cytoplasmic
GbNAC071	Gbar_A08G011900.1	I	A08	77583728	77585706	3	1221	406	46.09	5.62	AT2G46770.1	ANAC043	8e-82	Nuclear
GbNAC072	Gbar_A08G012220.1	VII	A08	81025657	81028436	5	1689	562	62.62	5.6	AT3G49530.1	ANAC062	2e-77	Nuclear
GbNAC073	Gbar_A08G017280.1	V	A08	104581553	104584055	5	1008	335	38.14	6.2	AT4G17980.1	ANAC071	4e-90	Nuclear
GbNAC074	Gbar_A08G018550.1	I	A08	108352284	108355255	3	1074	357	41.53	6.28	AT1G12260.1	ANAC007	3e-117	Nuclear
GbNAC075	Gbar_A08G020500.1	II	A08	112282563	112286083	3	807	268	31.02	5.69	AT4G28530.1	ANAC074	9e-78	Nuclear
GbNAC076	Gbar_A08G021100.1	VIII	A08	113044090	113046774	6	1446	481	54.76	4.78	AT4G35580.1	ANAC091	3e-30	Nuclear
GbNAC077	Gbar_A08G024160.1	X	A08	116732131	116733882	3	552	183	21.99	9.24	AT5G04400.1	ANAC077	2e-20	Cytoplasmic
GbNAC078	Gbar_A08G025070.1	I	A08	117650355	117654654	3	1167	388	43.83	7.02	AT4G10350.1	ANAC070	2e-111	Nuclear
GbNAC079	Gbar_A08G025180.1	V	A08	117763364	117766536	4	972	323	37.21	5	AT1G54330.1	ANAC020	8e-92	Nuclear
GbNAC080	Gbar_A08G025190.1	I	A08	117776836	117778031	3	1026	341	38.87	7.07	AT1G79580.1	ANAC033	2e-104	Nuclear
GbNAC081	Gbar_A08G025380.1	VI	A08	118023710	118025204	2	663	220	24.95	6.53	AT2G43000.1	ANAC042	7e-44	Nuclear
GbNAC082	Gbar_A08G025390.1	VI	A08	118033144	118034316	3	867	288	32.94	5.88	AT2G43000.1	ANAC042	5e-66	Nuclear
GbNAC083	Gbar_A08G025400.1	VI	A08	118037449	118038654	3	867	288	33.09	5.95	AT2G43000.1	ANAC042	2e-71	Nuclear
GbNAC084	Gbar_A09G000500.1	III	A09	978081	980637	3	783	260	30.58	5	AT1G69490.1	ANAC029	6e-48	Nuclear
GbNAC085	Gbar_A09G001800.1	VI	A09	4212537	4213892	3	1161	386	43.36	6.71	AT1G26870.1	ANAC009	3e-87	Nuclear
GbNAC086	Gbar_A09G003450.1	VIII	A09	10171997	10175336	6	1164	387	43.79	5.07	AT3G01600.1	ANAC044	2e-91	Nuclear
GbNAC087	Gbar_A09G005640.1	II	A09	40061245	40063040	3	969	322	35.96	8.22	AT3G18400.1	ANAC058	6e-90	Nuclear
GbNAC088	Gbar_A09G008410.1	IV	A09	54444906	54447542	3	948	315	36.2	5.93	AT3G15510.1	ANAC056	3e-61	Nuclear
GbNAC089	Gbar_A09G010720.1	VI	A09	59224819	59225950	3	687	228	25.83	6.1	AT5G22380.1	ANAC090	5e-67	Extracellular
GbNAC090	Gbar_A09G010800.1	VII	A09	59286226	59287858	4	1116	371	41.59	8.69	AT5G22290.1	ANAC089	3e-79	Nuclear
GbNAC091	Gbar_A09G012170.1	III	A09	62151726	62154366	4	1053	350	40.75	5.37	AT1G69490.1	ANAC029	1e-44	Nuclear
GbNAC092	Gbar_A09G013180.1	III	A09	63914657	63916094	3	546	181	20.6	5.26	AT3G04040.1	ANAC047	8e-22	Nuclear
GbNAC093	Gbar_A09G018340.1	V	A09	70412233	70414411	3	720	239	27.44	4.86	AT3G17730.1	ANAC057	7e-103	Nuclear
GbNAC094	Gbar_A09G019710.1	VII	A09	71843686	71847591	5	1680	559	62.29	4.85	AT3G49530.1	ANAC062	3e-75	Nuclear
GbNAC095	Gbar_A09G019850.1	I	A09	71972200	71974027	3	1221	406	46.52	6.13	AT2G46770.1	ANAC043	1e-86	Nuclear
GbNAC096	Gbar_A10G003080.1	IV	A10	2595181	2596126	3	792	263	29.64	5.73	AT3G15510.1	ANAC056	3e-63	Cytoplasmic
GbNAC097	Gbar_A10G007290.1	VI	A10	9753473	9755566	3	1266	421	48.01	7.21	AT2G02450.2	ANAC035	3e-98	Nuclear
GbNAC098	Gbar_A10G007500.1	IX	A10	10462589	10463955	3	747	248	28.15	9.07	AT5G13180.1	ANAC083	3e-45	Nuclear
GbNAC099	Gbar_A10G021570.1	V	A10	101860225	101865875	4	1161	386	43.19	5.41	AT3G10480.1	ANAC050	1e-88	Nuclear
GbNAC100	Gbar_A10G023230.1	X	A10	105778178	105779124	2	807	268	30.22	4.83	AT5G13180.1	ANAC083	6e-16	Nuclear
GbNAC101	Gbar_A11G001260.1	VII	A11	1170287	1172540	5	1602	533	59.34	5.71	AT4G35580.1	ANAC091	1e-76	Cytoplasmic
GbNAC102	Gbar_A11G002540.1	V	A11	2184222	2185675	3	831	276	31.57	5.9	AT4G17980.1	ANAC071	5e-85	Nuclear
GbNAC103	Gbar_A11G003210.1	II	A11	2740519	2742134	3	999	332	37.5	8.67	AT5G61430.1	ANAC100	2e-107	Cytoplasmic
GbNAC104	Gbar_A11G004270.1	I	A11	3582458	3585983	3	1020	339	39.25	5.18	AT2G18060.1	ANAC037	5e-114	Nuclear
GbNAC105	Gbar_A11G005890.1	V	A11	5122295	5124254	1	1047	348	38.73	4.7	AT5G09330.1	ANAC082	6e-80	Cytoplasmic
GbNAC106	Gbar_A11G006870.1	VIII	A11	5972165	5974162	6	1131	376	42.79	8.04	AT3G01600.1	ANAC044	9e-82	Nuclear
GbNAC107	Gbar_A11G007310.1	II	A11	6327599	6329569	3	957	318	36.09	8.05	AT5G61430.1	ANAC100	5e-96	Nuclear
GbNAC108	Gbar_A11G010490.1	I	A11	9829851	9831559	3	1134	377	43.05	6.28	AT2G46770.1	ANAC043	4e-108	Nuclear
GbNAC109	Gbar_A11G010700.1	VIII	A11	10120030	10121905	7	1269	422	48.37	5.51	AT2G17040.1	ANAC036	1e-23	Nuclear
GbNAC110	Gbar_A11G010710.1	VIII	A11	10153348	10155684	7	1356	451	51.29	5.18	AT5G17260.1	ANAC086	4e-34	Nuclear
GbNAC111	Gbar_A11G013630.1	II	A11	14629518	14634321	3	765	254	39.3	6.35	AT4G28530.1	ANAC074	3e-74	Extracellular
GbNAC112	Gbar_A11G017520.1	V	A11	22079311	22082544	6	1968	655	74.21	5.74	AT1G65910.1	ANAC028	4e-130	Nuclear
GbNAC113	Gbar_A11G018290.1	I	A11	23886159	23889731	3	1050	349	40.38	5.21	AT2G18060.1	ANAC037	2e-121	Nuclear
GbNAC114	Gbar_A11G025490.1	II	A11	89987842	89989667	3	1047	348	39.42	7.07	AT5G18270.1	ANAC087	3e-99	Nuclear
GbNAC115	Gbar_A11G025520.1	IV	A11	90040709	90042970	3	1071	356	40.17	8.17	AT3G04040.1	ANAC047	9e-92	Nuclear
GbNAC116	Gbar_A11G030720.1	II	A11	105348719	105350456	3	1074	357	39.47	6.76	AT5G53950.1	ANAC098	5e-91	Chloroplast
GbNAC117	Gbar_A12G001300.1	X	A12	1637440	1639158	3	597	198	22.82	4.83	AT5G64530.1	ANAC104	1e-66	Nuclear
GbNAC118	Gbar_A12G003400.1	VI	A12	5769551	5771311	3	876	291	33.67	6.97	AT2G17040.1	ANAC036	8e-88	Nuclear
GbNAC119	Gbar_A12G006170.1	I	A12	13883621	13887134	3	1044	347	40.14	5.09	AT4G36160.1	ANAC076	2e-107	Nuclear
GbNAC120	Gbar_A12G012710.1	I	A12	76456902	76458685	3	1236	411	46.82	6.4	AT2G46770.1	ANAC043	9e-99	Nuclear
GbNAC121	Gbar_A12G015160.1	VIII	A12	81400238	81402498	3	867	288	32.76	9.12	AT4G28500.1	ANAC073	2e-113	Nuclear
GbNAC122	Gbar_A12G017590.1	IV	A12	88117054	88123203	3	846	281	32.53	7.71	AT1G69490.1	ANAC029	3e-93	Nuclear
GbNAC123	Gbar_A12G018260.1	VIII	A12	89499352	89502910	5	933	310	35.38	6.73	AT1G25580.1	ANAC008	7e-109	Cytoplasmic
GbNAC124	Gbar_A12G019040.1	II	A12	91599180	91601039	3	1077	358	40.57	7.69	AT5G61430.1	ANAC100	5e-125	Cytoplasmic
GbNAC125	Gbar_A12G019360.1	X	A12	91977432	91979384	3	504	167	19.72	6.52	AT5G53950.1	ANAC098	2e-17	Cytoplasmic
GbNAC126	Gbar_A12G022370.1	V	A12	95890007	95892476	4	981	326	37.23	5.5	AT4G17980.1	ANAC071	3e-89	Nuclear
GbNAC127	Gbar_A12G023250.1	I	A12	96994281	96997271	3	1065	354	41.14	6.4	AT1G12260.1	ANAC007	7e-122	Nuclear
GbNAC128	Gbar_A12G025200.1	I	A12	98902137	98904106	3	1167	388	44.2	6.86	AT1G32770.1	ANAC012	6e-86	Nuclear
GbNAC129	Gbar_A12G025350.1	VII	A12	99011009	99016994	10	2535	844	92.64	4.95	AT1G33060.1	ANAC014	3e-114	Nuclear
GbNAC130	Gbar_A13G006760.1	X	A13	14032928	14034423	3	603	200	22.89	5.48	AT5G64530.1	ANAC104	1e-63	Nuclear
GbNAC131	Gbar_A13G007670.1	VI	A13	19339043	19340375	3	1143	380	42.52	8.03	AT1G26870.1	ANAC009	3e-87	Nuclear
GbNAC132	Gbar_A13G011380.1	II	A13	67953396	67955262	3	984	327	36.98	5.32	AT5G18270.1	ANAC087	3e-98	Nuclear
GbNAC133	Gbar_A13G013500.1	I	A13	85917222	85920208	3	945	314	36.53	5.9	AT1G71930.1	ANAC030	3e-90	Nuclear
GbNAC134	Gbar_A13G014000.1	V	A13	89229634	89232324	4	954	317	36.02	5.14	AT1G54330.1	ANAC020	2e-98	Nuclear
GbNAC135	Gbar_A13G016000.1	IV	A13	94769953	94772048	3	1050	349	38.87	8.66	AT3G15510.1	ANAC056	9e-108	Nuclear
GbNAC136	Gbar_A13G016320.1	II	A13	95758669	95762091	4	1023	340	37.87	6.01	AT5G53950.1	ANAC098	2e-94	Nuclear
GbNAC137	Gbar_A13G018100.1	IV	A13	100680780	100682627	3	1077	358	40.49	8.59	AT3G04040.1	ANAC047	2e-85	Nuclear
GbNAC138	Gbar_D01G000130.1	VI	D01	114918	116182	3	840	279	32.32	9.01	AT2G17040.1	ANAC036	2e-83	Nuclear
GbNAC139	Gbar_D01G000740.1	III	D01	558344	561943	3	1731	576	63.16	4.89	AT1G69490.1	ANAC029	2e-39	Extracellular
GbNAC140	Gbar_D01G003130.1	II	D01	2713627	2719105	3	945	314	35.25	5.82	AT1G56010.2	ANAC022	2e-85	Nuclear
GbNAC141	Gbar_D01G003330.1	VI	D01	3304506	3306564	3	963	320	36.37	8.83	AT2G43000.1	ANAC042	4e-68	Nuclear
GbNAC142	Gbar_D01G005360.1	II	D01	6808843	6810897	3	1080	359	39.56	7.72	AT5G53950.1	ANAC098	2e-93	Nuclear
GbNAC143	Gbar_D01G006100.1	IV	D01	7832259	7833928	3	1047	348	38.67	8.87	AT4G27410.2	ANAC072	1e-104	Nuclear
GbNAC144	Gbar_D01G006110.1	IV	D01	7889365	7891667	4	1035	344	38.09	8.33	AT3G15510.1	ANAC056	2e-113	Nuclear
GbNAC145	Gbar_D01G009660.1	I	D01	14915010	14916304	4	951	316	35.98	9.27	AT1G79580.1	ANAC033	1e-65	Nuclear
GbNAC146	Gbar_D01G009820.1	II	D01	15385756	15387397	3	1101	366	40.93	5.95	AT1G76420.1	ANAC031	1e-79	Extracellular
GbNAC147	Gbar_D01G021360.1	VI	D01	60323881	60325238	3	702	233	27.28	8.31	AT5G22380.1	ANAC090	2e-61	Nuclear
GbNAC148	Gbar_D01G024160.1	VI	Scaffold2267	16822	18060	3	840	279	32.36	8.91	AT2G17040.1	ANAC036	4e-82	Nuclear
GbNAC149	Gbar_D02G007190.1	V	D02	9704215	9708097	5	1806	601	67.46	5.01	AT1G34190.1	ANAC017	7e-95	Nuclear
GbNAC150	Gbar_D02G008420.1	IV	D02	12629998	12631699	3	897	298	33.84	6.25	AT1G01720.1	ANAC002	1e-118	Cytoplasmic
GbNAC151	Gbar_D02G013430.1	VI	D02	41166444	41167859	4	1188	395	43.93	6.79	AT1G26870.1	ANAC009	1e-102	Nuclear
GbNAC152	Gbar_D02G013560.1	IV	D02	42010341	42011713	3	861	286	33.13	8.7	AT1G69490.1	ANAC029	1e-91	Nuclear
GbNAC153	Gbar_D02G018630.1	IX	D02	59939367	59941424	3	768	255	29.04	9.22	AT5G13180.1	ANAC083	3e-84	Nuclear
GbNAC154	Gbar_D02G020860.1	X	D02	63388165	63389685	3	588	195	22.56	4.9	AT5G64530.1	ANAC104	2e-74	Nuclear
GbNAC155	Gbar_D02G024630.1	VI	D02	66949183	66950437	3	843	280	32.53	8.65	AT2G17040.1	ANAC036	6e-93	Nuclear
GbNAC156	Gbar_D03G000380.1	VI	D03	229998	233310	3	681	226	26.22	6.97	AT2G17040.1	ANAC036	5e-66	Nuclear
GbNAC157	Gbar_D03G001070.1	I	D03	680906	684500	3	945	314	36.02	5.47	AT2G18060.1	ANAC037	4e-108	Nuclear
GbNAC158	Gbar_D03G008770.1	I	D03	31617175	31619063	3	1182	393	44.26	6.01	AT2G46770.1	ANAC043	6e-87	Nuclear
GbNAC159	Gbar_D03G011300.1	I	D03	39724245	39727748	3	885	294	34.55	6.57	AT1G12260.1	ANAC007	3e-100	Nuclear
GbNAC160	Gbar_D03G016950.1	I	D03	49346137	49349835	3	1101	366	42.5	6.5	AT1G12260.1	ANAC007	6e-108	Nuclear
GbNAC161	Gbar_D03G017750.1	V	D03	50390555	50393067	5	1038	345	39.52	5.54	AT4G17980.1	ANAC071	5e-90	Nuclear
GbNAC162	Gbar_D04G000600.1	V	D04	711140	715398	4	1332	443	49.55	6.3	AT3G10480.1	ANAC050	7e-118	Nuclear
GbNAC163	Gbar_D04G003420.1	X	D04	4492632	4493441	3	615	204	23.73	5.36	AT5G64530.1	ANAC104	1e-37	Cytoplasmic
GbNAC164	Gbar_D04G003570.1	IV	D04	4690872	4692531	3	831	276	32.03	5.67	AT5G08790.1	ANAC081	7e-98	Cytoplasmic
GbNAC165	Gbar_D04G006930.1	III	D04	11301093	11302359	3	726	241	27.7	9.24	AT1G77450.1	ANAC032	1e-40	Nuclear
GbNAC166	Gbar_D04G007910.1	IX	D04	14493210	14495453	3	621	206	23.46	9.06	AT5G13180.1	ANAC083	2e-31	Nuclear
GbNAC167	Gbar_D04G012370.1	IV	D04	37594923	37596172	3	1023	340	39.12	6.2	AT3G15510.1	ANAC056	1e-68	Nuclear
GbNAC168	Gbar_D04G015340.1	IX	D04	45532264	45536395	3	762	253	28.78	9.16	AT5G13180.1	ANAC083	3e-83	Nuclear
GbNAC169	Gbar_D05G002780.1	VIII	D05	2420917	2426037	6	1404	467	52.54	6.62	AT4G29230.1	ANAC075	2e-143	Nuclear
GbNAC170	Gbar_D05G008160.1	VII	D05	6677985	6681823	4	1260	419	46.83	8.8	AT5G22290.1	ANAC089	2e-83	Nuclear
GbNAC171	Gbar_D05G016210.1	VIII	D05	13985578	13988478	3	966	321	35.97	9.2	AT4G28500.1	ANAC073	4e-99	Nuclear
GbNAC172	Gbar_D05G016670.1	IV	D05	14455940	14457542	3	1023	340	37.93	9.29	AT3G15510.1	ANAC056	3e-99	Nuclear
GbNAC173	Gbar_D05G018220.1	II	D05	15657552	15660179	3	1188	395	43.94	5.97	AT1G76420.1	ANAC031	2e-79	Nuclear
GbNAC174	Gbar_D05G020950.1	X	D05	18093760	18097583	3	1110	369	41.36	9.14	AT1G76420.1	ANAC031	2e-13	Chloroplast
GbNAC175	Gbar_D05G025020.1	V	D05	23270427	23276559	10	2880	959	107.75	5.55	AT1G34190.1	ANAC017	7e-95	Nuclear
GbNAC176	Gbar_D05G029720.1	V	D05	30406292	30410116	6	1776	591	66.24	4.73	AT5G04410.1	ANAC078	4e-136	Nuclear
GbNAC177	Gbar_D05G029750.1	V	D05	30432344	30435938	4	1386	461	51.51	5.83	AT3G10480.1	ANAC050	2e-115	Nuclear
GbNAC178	Gbar_D05G032550.1	VI	D05	41563304	41566442	3	900	299	33.73	7.6	AT2G43000.1	ANAC042	9e-72	Nuclear
GbNAC179	Gbar_D05G032770.1	II	D05	42337895	42342738	3	672	223	25.74	8.95	AT1G56010.2	ANAC022	9e-73	Nuclear
GbNAC180	Gbar_D05G037310.1	IV	D05	59535698	59537881	3	1029	342	38.32	8.85	AT4G27410.2	ANAC072	6e-107	Nuclear
GbNAC181	Gbar_D05G037320.1	IV	D05	59611955	59614046	3	1038	345	38.61	6.51	AT3G15510.1	ANAC056	2e-109	Nuclear
GbNAC182	Gbar_D06G004820.1	IV	D06	6208885	6211119	3	900	299	33.82	6.1	AT1G01720.1	ANAC002	2e-130	Nuclear
GbNAC183	Gbar_D06G007420.1	VIII	D06	11712707	11717585	6	1389	462	52.05	6.32	AT4G29230.1	ANAC075	8e-123	Nuclear
GbNAC184	Gbar_D06G011830.1	II	D06	25823154	25825399	4	984	327	36.65	9.26	AT2G24430.2	ANAC039	7e-88	Nuclear
GbNAC185	Gbar_D06G013190.1	VI	D06	36273587	36275900	3	1215	404	45.83	6.63	AT2G02450.2	ANAC035	2e-96	Nuclear
GbNAC186	Gbar_D06G013920.1	IV	D06	40609075	40611355	4	1062	353	39.34	8.88	AT3G15510.1	ANAC056	1e-90	Nuclear
GbNAC187	Gbar_D06G014610.1	VIII	D06	44696196	44698457	3	921	306	34.19	8.88	AT4G28500.1	ANAC073	2e-100	Extracellular
GbNAC188	Gbar_D06G015880.1	VI	D06	50303882	50304932	3	873	290	33.41	8.19	AT2G43000.1	ANAC042	3e-68	Nuclear
GbNAC189	Gbar_D06G021700.1	VI	D06	61665260	61668562	3	948	315	36.83	6.03	AT2G43000.1	ANAC042	2e-66	Nuclear
GbNAC190	Gbar_D06G022900.1	X	D06	62667800	62668742	2	606	201	23.31	5.26	AT3G10490.2	ANAC052	8e-23	Nuclear
GbNAC191	Gbar_D07G004710.1	I	D07	4972440	4973613	3	969	322	37.53	6.14	AT1G12260.1	ANAC007	3e-88	Nuclear
GbNAC192	Gbar_D07G006990.1	V	D07	7617406	7621982	3	744	247	28.48	4.83	AT3G17730.1	ANAC057	3e-101	Nuclear
GbNAC193	Gbar_D07G009000.1	VI	D07	10625415	10630718	3	1005	334	38.62	8.52	AT2G43000.1	ANAC042	2e-74	Nuclear
GbNAC194	Gbar_D07G011970.1	VI	D07	16131287	16135939	3	741	246	28.39	5.83	AT5G22380.1	ANAC090	2e-67	Nuclear
GbNAC195	Gbar_D07G014540.1	VIII	D07	21532049	21534530	7	1434	477	54.58	5.73	AT4G35580.1	ANAC091	2e-35	Nuclear
GbNAC196	Gbar_D07G014620.1	I	D07	21880221	21881913	3	1050	349	39.77	5.96	AT2G46770.1	ANAC043	7e-98	Nuclear
GbNAC197	Gbar_D07G016420.1	II	D07	27335339	27339942	3	840	279	32.17	5.77	AT4G28530.1	ANAC074	3e-75	Nuclear
GbNAC198	Gbar_D07G021850.1	VIII	D07	51248378	51250258	5	1158	385	43.66	4.73	AT4G35580.1	ANAC091	1e-25	Nuclear
GbNAC199	Gbar_D07G023300.1	II	D07	53364619	53368927	3	882	293	33.8	5.88	AT4G28530.1	ANAC074	5e-78	Nuclear
GbNAC200	Gbar_D07G025350.1	IX	D07	56109886	56111366	3	738	245	27.83	9.55	AT5G14000.1	ANAC084	4e-37	Nuclear
GbNAC201	Gbar_D08G004410.1	V	D08	4396900	4401070	6	1821	606	68.92	5.33	AT1G65910.1	ANAC028	8e-126	Cytoplasmic
GbNAC202	Gbar_D08G011990.1	VII	D08	36272944	36275269	6	1641	546	60.84	5.57	AT3G49530.1	ANAC062	8e-67	Nuclear
GbNAC203	Gbar_D08G012350.1	I	D08	37704297	37705861	3	1224	407	46.17	5.7	AT2G46770.1	ANAC043	1e-83	Nuclear
GbNAC204	Gbar_D08G014330.1	VIII	D08	45085644	45090394	7	1314	437	49.54	5.26	AT4G01550.1	ANAC069	9e-31	Nuclear
GbNAC205	Gbar_D08G018030.1	V	D08	53240819	53243275	4	1017	338	38.45	5.61	AT4G17980.1	ANAC071	4e-91	Nuclear
GbNAC206	Gbar_D08G019440.1	I	D08	55815081	55816680	3	1074	357	41.6	6.43	AT1G12260.1	ANAC007	8e-118	Nuclear
GbNAC207	Gbar_D08G021430.1	II	D08	58887372	58890753	3	807	268	30.96	5.81	AT4G28530.1	ANAC074	4e-78	Nuclear
GbNAC208	Gbar_D08G024770.1	X	D08	62947887	62949720	3	552	183	21.71	8.58	AT5G04410.1	ANAC078	2e-20	Cytoplasmic
GbNAC209	Gbar_D08G025710.1	I	D08	63898389	63902664	3	1164	387	43.68	6.81	AT4G10350.1	ANAC070	1e-109	Nuclear
GbNAC210	Gbar_D08G025820.1	V	D08	64002119	64005393	4	972	323	37.17	5	AT1G54330.1	ANAC020	6e-92	Nuclear
GbNAC211	Gbar_D08G025830.1	I	D08	64015343	64016551	3	1038	345	39.27	7.35	AT1G79580.1	ANAC033	3e-105	Nuclear
GbNAC212	Gbar_D08G025990.1	VI	D08	64196313	64197683	3	834	277	31.47	5.61	AT2G43000.1	ANAC042	3e-65	Nuclear
GbNAC213	Gbar_D08G026000.1	VI	D08	64206764	64207909	3	861	286	32.65	5.75	AT2G43000.1	ANAC042	3e-67	Nuclear
GbNAC214	Gbar_D08G026010.1	VI	D08	64210861	64212052	3	870	289	33.18	5.81	AT2G43000.1	ANAC042	2e-70	Nuclear
GbNAC215	Gbar_D09G000410.1	III	D09	915529	917555	3	576	191	22.62	8.9	AT1G69490.1	ANAC029	8e-41	Nuclear
GbNAC216	Gbar_D09G001640.1	VI	D09	3979301	3980658	3	1161	386	43.34	7.55	AT1G26870.1	ANAC009	8e-89	Nuclear
GbNAC217	Gbar_D09G003230.1	VIII	D09	9935172	9938463	6	1164	387	43.83	5.12	AT3G01600.1	ANAC044	2e-91	Nuclear
GbNAC218	Gbar_D09G005270.1	II	D09	22938505	22940298	3	972	323	36.12	8.22	AT3G18400.1	ANAC058	4e-91	Nuclear
GbNAC219	Gbar_D09G008060.1	IV	D09	31475529	31478124	3	942	313	35.93	6.36	AT3G15510.1	ANAC056	7e-62	Nuclear
GbNAC220	Gbar_D09G010460.1	VI	D09	35431675	35432842	3	687	228	25.86	6.1	AT5G22380.1	ANAC090	7e-69	Extracellular
GbNAC221	Gbar_D09G010540.1	VII	D09	35489480	35491091	4	1116	371	41.66	8.54	AT5G22290.1	ANAC089	3e-79	Nuclear
GbNAC222	Gbar_D09G011960.1	III	D09	37504130	37506819	4	1035	344	40.05	5.73	AT1G69490.1	ANAC029	2e-45	Nuclear
GbNAC223	Gbar_D09G018050.1	V	D09	44476468	44479778	4	756	251	29.02	4.94	AT3G17730.1	ANAC057	3e-104	Nuclear
GbNAC224	Gbar_D09G019490.1	VII	D09	45930524	45933462	5	1626	541	60.68	4.9	AT3G49530.1	ANAC062	5e-77	Nuclear
GbNAC225	Gbar_D09G019610.1	I	D09	46023882	46025484	3	1215	404	46.1	5.96	AT2G46770.1	ANAC043	9e-94	Nuclear
GbNAC226	Gbar_D09G025620.1	X	D09	51019775	51024938	4	675	224	27.35	5.26	AT1G26870.1	ANAC009	5e-16	Cytoplasmic
GbNAC227	Gbar_D10G002990.1	IV	D10	2439942	2440887	3	792	263	29.69	5.44	AT3G15510.1	ANAC056	2e-63	Cytoplasmic
GbNAC228	Gbar_D10G008280.1	IX	D10	9044122	9045833	3	747	248	28.23	9.11	AT5G13180.1	ANAC083	1e-45	Nuclear
GbNAC229	Gbar_D10G008480.1	VI	D10	9425716	9428291	3	1260	419	47.74	6.85	AT2G02450.2	ANAC035	9e-100	Nuclear
GbNAC230	Gbar_D10G021820.1	V	D10	57319358	57323452	4	1350	449	49.87	5.59	AT3G10480.1	ANAC050	1e-105	Nuclear
GbNAC231	Gbar_D10G024940.1	III	D10	62635604	62636886	3	1113	370	42.75	5.47	AT1G77450.1	ANAC032	4e-47	Nuclear
GbNAC232	Gbar_D10G025100.1	III	D10	62880693	62881987	3	1122	373	42.46	5.09	AT1G77450.1	ANAC032	6e-47	Nuclear
GbNAC233	Gbar_D11G001610.1	VII	D11	1402113	1404470	5	1578	525	58.76	5.88	AT4G35580.1	ANAC091	8e-77	Nuclear
GbNAC234	Gbar_D11G002940.1	V	D11	2317715	2319226	3	831	276	31.55	5.92	AT4G17980.1	ANAC071	6e-85	Nuclear
GbNAC235	Gbar_D11G003590.1	II	D11	2851169	2852906	3	999	332	37.66	7.62	AT5G61430.1	ANAC100	2e-108	Nuclear
GbNAC236	Gbar_D11G004190.1	IX	D11	3273022	3274999	3	714	237	27.48	9.24	AT5G13180.1	ANAC083	2e-57	Nuclear
GbNAC237	Gbar_D11G004590.1	I	D11	3571665	3575238	3	1026	341	39.5	5.17	AT2G18060.1	ANAC037	2e-115	Nuclear
GbNAC238	Gbar_D11G006270.1	V	D11	4908752	4910756	1	1044	347	38.39	4.78	AT5G09330.1	ANAC082	2e-78	Extracellular
GbNAC239	Gbar_D11G007250.1	VIII	D11	5655102	5657143	6	1152	383	43.48	6.74	AT5G14490.1	ANAC085	1e-75	Nuclear
GbNAC240	Gbar_D11G007690.1	II	D11	6009072	6011004	3	957	318	36.18	8.34	AT5G61430.1	ANAC100	6e-97	Nuclear
GbNAC241	Gbar_D11G011020.1	I	D11	9184041	9185722	3	1134	377	43	6.4	AT2G46770.1	ANAC043	9e-109	Nuclear
GbNAC242	Gbar_D11G011200.1	VIII	D11	9414656	9417172	6	1137	378	43.08	5.2	AT2G17040.1	ANAC036	2e-24	Nuclear
GbNAC243	Gbar_D11G011210.1	VIII	D11	9418845	9421341	7	1356	451	51.31	5.05	AT5G17260.1	ANAC086	3e-36	Nuclear
GbNAC244	Gbar_D11G014400.1	II	D11	13081727	13086715	3	765	254	29.33	6.39	AT4G28530.1	ANAC074	1e-74	Nuclear
GbNAC245	Gbar_D11G018400.1	V	D11	19033663	19036739	6	1971	656	74.34	5.48	AT1G65910.1	ANAC028	3e-127	Nuclear
GbNAC246	Gbar_D11G019150.1	I	D11	20421827	20425447	3	1059	352	40.57	5.2	AT2G18060.1	ANAC037	2e-122	Nuclear
GbNAC247	Gbar_D11G026410.1	II	D11	52267005	52268895	3	1050	349	39.5	6.71	AT5G18270.1	ANAC087	6e-102	Nuclear
GbNAC248	Gbar_D11G026430.1	IV	D11	52302876	52305431	3	1080	359	40.34	8.12	AT3G04040.1	ANAC047	1e-91	Nuclear
GbNAC249	Gbar_D11G031330.1	II	D11	61905908	61907646	3	1074	357	39.45	7.12	AT5G53950.1	ANAC098	1e-90	Chloroplast
GbNAC250	Gbar_D12G001480.1	X	D12	1690223	1692091	3	597	198	22.76	4.83	AT5G64530.1	ANAC104	6e-66	Nuclear
GbNAC251	Gbar_D12G003830.1	VI	D12	5076692	5078492	3	879	292	33.89	6.19	AT2G17040.1	ANAC036	3e-87	Nuclear
GbNAC252	Gbar_D12G006250.1	I	D12	10352956	10355139	3	1047	348	40.41	5.27	AT2G18060.1	ANAC037	5e-111	Nuclear
GbNAC253	Gbar_D12G012670.1	I	D12	38972727	38974205	3	1152	383	43.54	6.14	AT2G46770.1	ANAC043	7e-98	Nuclear
GbNAC254	Gbar_D12G015150.1	VIII	D12	43119602	43121891	3	867	288	32.68	9.12	AT4G28500.1	ANAC073	2e-114	Nuclear
GbNAC255	Gbar_D12G017710.1	IV	D12	47372455	47373989	4	630	209	24.34	9.56	AT1G69490.1	ANAC029	3e-84	Mitochondrial
GbNAC256	Gbar_D12G018360.1	VIII	D12	48376101	48379916	6	1311	436	49.33	4.85	AT1G25580.1	ANAC008	5e-141	Nuclear
GbNAC257	Gbar_D12G019250.1	II	D12	49794701	49796669	3	1077	358	40.59	7.15	AT5G61430.1	ANAC100	1e-124	Cytoplasmic
GbNAC258	Gbar_D12G019560.1	X	D12	50126622	50128526	3	525	174	20.37	6.52	AT5G53950.1	ANAC098	2e-18	Cytoplasmic
GbNAC259	Gbar_D12G022870.1	I	D12	53727319	53730208	3	1053	350	40.74	6.24	AT1G12260.1	ANAC007	3e-122	Nuclear
GbNAC260	Gbar_D12G025120.1	I	D12	55907045	55909140	3	1167	388	44.1	6.7	AT1G32770.1	ANAC012	1e-88	Nuclear
GbNAC261	Gbar_D12G025270.1	VII	D12	56001297	56006750	9	2580	859	94.06	4.95	AT1G33060.1	ANAC014	5e-115	Nuclear
GbNAC262	Gbar_D12G029510.1	V	Scaffold731	18854	21397	4	981	326	37.26	5.84	AT4G17980.1	ANAC071	1e-89	Nuclear
GbNAC263	Gbar_D13G005480.1	X	D13	7152159	7153594	3	606	201	22.97	5.52	AT5G64530.1	ANAC104	2e-59	Nuclear
GbNAC264	Gbar_D13G007590.1	VI	D13	12720456	12721804	3	1143	380	42.45	8.32	AT1G26870.1	ANAC009	2e-87	Nuclear
GbNAC265	Gbar_D13G011160.1	II	D13	30430723	30432459	3	984	327	36.98	5.47	AT5G18270.1	ANAC087	4e-98	Nuclear
GbNAC266	Gbar_D13G013220.1	I	D13	39400833	39403840	3	945	314	36.37	5.9	AT1G71930.1	ANAC030	7e-91	Nuclear
GbNAC267	Gbar_D13G013730.1	V	D13	42016817	42019223	4	954	317	36.01	5.08	AT1G54330.1	ANAC020	2e-97	Nuclear
GbNAC268	Gbar_D13G015720.1	IV	D13	47226552	47228585	3	1050	349	38.97	8.61	AT3G15510.1	ANAC056	5e-108	Nuclear
GbNAC269	Gbar_D13G016100.1	II	D13	47929931	47933111	4	1050	349	39.15	8.73	AT5G53950.1	ANAC098	3e-93	Nuclear
GbNAC270	Gbar_D13G018130.1	IV	D13	51914832	51916179	3	1077	358	40.61	8.78	AT3G04040.1	ANAC047	2e-89	Nuclear
The membrane-bound GbNACs were highlighted with red color.
