# Supplementary material for: Systematic analysis of NAC transcription factors in Gossypium barbadense uncovers their roles in response to Verticillium wilt
Source: PeerJ. 2019 Nov 5;7:e7995. doi: 10.7717/peerj.7995 (PMC6839521; doi:10.7717/peerj.7995)
Supplement: Table S3 [file peerj-07-7995-s006.xlsx]

## Sheet: Sheet1
Supplementary Table S3. Segmental and tandem duplications of GbNAC gene pairs in sea-island cotton and inference of duplication time
Duplication gene pair	Chromosome	Duplicaiton type	Ka	Ks	Ka/Ks	Duplication date (Mya)															Akaike-Weight	Model
GbNAC001/GbNAC012	A01/Scaffold3757	segmental	0	0	NA	NA															NA	NA
GbNAC001/GbNAC011	A01/Scaffold3757	segmental	0	0	NA	NA															NA	NA
GbNAC001/GbNAC148	A01/Scaffold2267	segmental	0	0	NA	NA															NA	NA
GbNAC001/GbNAC138	A01/D01	segmental	0.0126822	0.0224866	0.56399	4.32435															NA	NA
GbNAC003/GbNAC140	A01/D01	segmental	0.0183748	0.0464742	0.395376	8.93735															NA	NA
GbNAC004/GbNAC141	A01/D01	segmental	0.00787802	0.0278787	0.282582	5.36129															NA	NA
GbNAC005/GbNAC142	A01/D01	segmental	0.0272387	0.0807726	0.337227	15.5332															NA	NA
GbNAC006/GbNAC143	A01/D01	segmental	0.00620847	0.0727814	0.085303	13.9964															NA	NA
GbNAC006/GbNAC180	A01/D05	segmental	0.0863521	0.616036	0.140174	118.468															NA	NA
GbNAC006/GbNAC029	A01/A04	segmental	0.0797935	0.648764	0.122993	124.762															NA	NA
GbNAC007/GbNAC144	A01/D01	segmental	0.00880073	0.0382985	0.229793	7.3651															NA	NA
GbNAC008/GbNAC146	A01/D01	segmental	0.0105224	0.0281345	0.374002	5.41048															NA	NA
GbNAC010/GbNAC147	A01/D01	segmental	0.0169304	0.05191	0.326149	9.98269															NA	NA
GbNAC014/GbNAC150	A02/D02	segmental	0.0200624	0.0558722	0.359077	10.7447															NA	NA
GbNAC016/GbNAC158	A02/D03	segmental	0.0111903	0.0336933	0.332122	6.47948															NA	NA
GbNAC017/GbNAC157	A02/D03	segmental	0.0099217	0.052038	0.190663	10.0073															NA	NA
GbNAC018/GbNAC156	A02/D03	segmental	0.0291202	0.0285962	1.01832	5.49927															NA	NA
GbNAC102/GbNAC231	A11/D11	segmental	0.011014	0.0271523	0.405637	5.2216															NA	NA
GbNAC103/GbNAC235	A11/D11	segmental	0.0194046	0.0255954	0.758128	4.92219															NA	NA
GbNAC104/GbNAC237	A11/D11	segmental	0.00498142	0.0419612	0.118715	8.06946															NA	NA
GbNAC105/GbNAC238	A11/D11	segmental	0.0142278	0.0585408	0.24304	11.2578															NA	NA
GbNAC107/GbNAC240	A11/D11	segmental	0.00816157	0.023382	0.349054	4.49654															NA	NA
GbNAC108/GbNAC241	A11/D11	segmental	0.00513084	0.04736	0.108337	9.10769															NA	NA
GbNAC108/GbNAC196	A11/D07	segmental	0.0952881	0.502117	0.189773	96.561															NA	NA
GbNAC108/GbNAC064	A11/A07	segmental	0.102299	0.500245	0.204498	96.201															NA	NA
GbNAC110/GbNAC242	A11/D11	segmental	0.0291048	0.0212453	1.36994	4.08563															NA	NA
GbNAC111/GbNAC244	A11/D11	segmental	0.00907864	0.0172992	0.524802	3.32677															NA	NA
GbNAC112/GbNAC245	A11/D11	segmental	0.012707	0.0295657	0.42979	5.68571															NA	NA
GbNAC113/GbNAC246	A11/D11	segmental	0.0107705	0.0275596	0.390809	5.29992															NA	NA
GbNAC113/GbNAC252	A11/D12	segmental	0.130519	0.623785	0.209238	119.959															NA	NA
GbNAC113/GbNAC119	A11/A12	segmental	0.141781	0.627352	0.226	120.645															NA	NA
GbNAC114/GbNAC247	A11/D11	segmental	0.00736484	0.0319917	0.230211	6.15225															NA	NA
GbNAC115/GbNAC248	A11/D11	segmental	0.0109936	0.0293733	0.374273	5.64871															NA	NA
GbNAC116/GbNAC249	A11/D11	segmental	0.0133896	0.0527113	0.254018	10.1368															NA	NA
GbNAC117/GbNAC250	A12/D12	segmental	0.00402144	0.0434866	0.0924755	8.36281															NA	NA
GbNAC117/GbNAC026	A12/A03	segmental	0.0550733	0.626588	0.0878939	120.498															NA	NA
GbNAC117/GbNAC154	A12/D02	segmental	0.0608591	0.681631	0.0892845	131.083															NA	NA
GbNAC118/GbNAC251	A12/D12	segmental	0.0154656	0.0252523	0.612444	4.85621															NA	NA
GbNAC119/GbNAC252	A12/D12	segmental	0.0124954	0.0356279	0.350719	6.85152															NA	NA
GbNAC120/GbNAC253	A12/D12	segmental	0.00943485	0.0145626	0.647882	2.8005															NA	NA
GbNAC121/GbNAC254	A12/D12	segmental	0.00500209	0.0085138	0.587528	1.63727															NA	NA
GbNAC124/GbNAC257	A12/D12	segmental	0.00983188	0.0125516	0.783316	2.41377															NA	NA
GbNAC125/GbNAC258	A12/D12	segmental	0.0186012	0.0510564	0.364325	9.81854															NA	NA
GbNAC126/GbNAC262	A12/Scaffold731	segmental	0.0166244	0.0389399	0.426925	7.48844															NA	NA
GbNAC127/GbNAC259	A12/D12	segmental	0.012259	0.0179808	0.681781	3.45785															NA	NA
GbNAC128/GbNAC260	A12/D12	segmental	0.0151976	0.0367314	0.413749	7.06373															NA	NA
GbNAC129/GbNAC261	A12/D12	segmental	0.022873	0.0346878	0.659396	6.67073															NA	NA
GbNAC130/GbNAC263	A13/D13	segmental	0.0105623	0.0274303	0.385061	5.27506															NA	NA
GbNAC130/GbNAC026	A13/A03	segmental	0.119006	0.698183	0.170451	134.266															NA	NA
GbNAC130/GbNAC154	A13/D02	segmental	0.12089	0.647747	0.186632	124.567															NA	NA
GbNAC131/GbNAC264	A13/D13	segmental	0.0182024	0.0352282	0.516699	6.77465															NA	NA
GbNAC132/GbNAC265	A13/D13	segmental	0.00361686	0.0284118	0.127301	5.46381															NA	NA
GbNAC133/GbNAC266	A13/D13	segmental	0.00908957	0.0223908	0.405951	4.30592															NA	NA
GbNAC134/GbNAC267	A13/D13	segmental	0.00568734	0.077272	0.0736016	14.86															NA	NA
GbNAC135/GbNAC268	A13/D13	segmental	0.00943735	0.0185433	0.508935	3.56602															NA	NA
GbNAC136/GbNAC269	A13/D13	segmental	0.0261971	0.0569603	0.459918	10.9539															NA	NA
GbNAC137/GbNAC270	A13/D13	segmental	0.0181273	0.0269038	0.67378	5.17381															NA	NA
GbNAC138/GbNAC012	D01/A01	segmental	0.012989	0.0250673	0.518164	4.82063															NA	NA
GbNAC138/GbNAC011	D01/A01	segmental	0.012989	0.0250673	0.518164	4.82063															NA	NA
GbNAC138/GbNAC148	D01/Scaffold2267	segmental	0.012989	0.0250673	0.518164	4.82063															NA	NA
GbNAC143/GbNAC180	D01/D05	segmental	0.0844606	0.668682	0.126309	128.593															NA	NA
GbNAC143/GbNAC029	D01/A04	segmental	0.0790305	0.709848	0.111334	136.509															NA	NA
GbNAC150/GbNAC182	D02/D06	segmental	0.0965442	0.91152	0.105916	175.292															NA	NA
GbNAC151/GbNAC022	D02/A03	segmental	0.00711482	0.0468232	0.151951	9.00446															NA	NA
GbNAC152/GbNAC023	D02/A03	segmental	0.0119566	0.0212611	0.56237	4.08867															NA	NA
GbNAC153/GbNAC024	D02/A03	segmental	0.0105702	0.0348437	0.303361	6.70071															NA	NA
GbNAC153/GbNAC025	D02/A03	segmental	0.108228	0.227432	0.475867	43.737
GbNAC153/GbNAC168	D02/D04	segmental	0.0939003	0.535671	0.175295	103.014															NA	NA
GbNAC153/GbNAC035	D02/A04	segmental	0.0936413	0.558504	0.167665	107.405															NA	NA
GbNAC154/GbNAC026	D02/A03	segmental	0.00875441	0.016582	0.527945	3.18885															NA	NA
GbNAC154/GbNAC250	D02/D12	segmental	0.0659822	0.71821	0.0918704	138.117															NA	NA
GbNAC155/GbNAC027	D02/A03	segmental	0.0159514	0.0723552	0.220459	13.9145															NA	NA
GbNAC159/GbNAC021	D03/A03	segmental	0.013723	0.0364761	0.376219	7.01463															NA	NA
GbNAC160/GbNAC020	D03/A03	segmental	0.00463014	0.0369978	0.125146	7.11496															NA	NA
GbNAC161/GbNAC019	D03/A03	segmental	0.0341315	0.108132	0.315647	20.7946
GbNAC163/GbNAC047	D04/A05	segmental	0.0133746	0.0292725	0.456902	5.62933															NA	NA
GbNAC164/GbNAC046	D04/A05	segmental	0.0136254	0.0418138	0.325858	8.04112															NA	NA
GbNAC166/GbNAC044	D04/A05	segmental	0.0198643	0.0271569	0.731465	5.22248															NA	NA
GbNAC167/GbNAC034	D04/A04	segmental	0.016356	0.0344007	0.475455	6.61552															NA	NA
GbNAC168/GbNAC035	D04/A04	segmental	0.00730993	0.0357492	0.204478	6.87485															NA	NA
GbNAC168/GbNAC024	D04/A03	segmental	0.0971071	0.546689	0.177628	105.132															NA	NA
GbNAC169/GbNAC037	D05/A05	segmental	0.0108927	0.0146193	0.745089	2.8114															NA	NA
GbNAC171/GbNAC039	D05/A05	segmental	0.0088693	0.0207763	0.426895	3.99544															NA	NA
GbNAC172/GbNAC040	D05/A05	segmental	0.00256104	0.036658	0.0698632	7.04962															NA	NA
GbNAC173/GbNAC049	D05/Scaffold2926	segmental	0.0124847	0.044788	0.278751	8.61308															NA	NA
GbNAC174/GbNAC041	D05/A05	segmental	0.0255855	0.0538751	0.474904	10.3606															NA	NA
GbNAC176/GbNAC042	D05/A05	segmental	0.0130283	0.0419511	0.31056	8.06752															NA	NA
GbNAC177/GbNAC043	D05/A05	segmental	0.0146359	0.0583678	0.250754	11.2246															NA	NA
GbNAC178/GbNAC030	D05/A04	segmental	0.0207094	0.0372264	0.55631	7.15892															NA	NA
GbNAC179/GbNAC032	D05/A04	segmental	0.0230267	0.0166214	1.38537	3.19642															NA	NA
GbNAC180/GbNAC029	D05/A04	segmental	0.0215283	0.028975	0.742994	5.57212															NA	NA
GbNAC181/GbNAC028	D05/A04	segmental	0.00509832	0.0310314	0.164295	5.96758															NA	NA
GbNAC182/GbNAC051	D06/A06	segmental	0.00483759	0.0483952	0.0999602	9.30677															NA	NA
GbNAC184/GbNAC053	D06/A06	segmental	0.00272838	0.033821	0.0806711	6.50404															NA	NA
GbNAC185/GbNAC054	D06/A06	segmental	0.0109262	0.0218566	0.499905	4.20319															NA	NA
GbNAC185/GbNAC229	D06/D10	segmental	0.0862798	0.411414	0.209715	79.1181															NA	NA
GbNAC185/GbNAC097	D06/D10	segmental	0.0874281	0.399298	0.218955	76.7881															NA	NA
GbNAC186/GbNAC055	D06/A06	segmental	0.0610984	0.116386	0.524963	22.3819															NA	NA
GbNAC187/GbNAC056	D06/A06	segmental	0.0135143	0.0235476	0.573914	4.52838															NA	NA
GbNAC188/GbNAC057	D06/A06	segmental	0.0110441	0.0540785	0.204223	10.3997															NA	NA
GbNAC190/GbNAC059	D06/A06	segmental	0.063115	0.179513	0.35159	34.5217															NA	NA
GbNAC192/GbNAC061	D07/A07	segmental	0.00506202	0.0472315	0.107175	9.08298															NA	NA
GbNAC194/GbNAC062	D07/A07	segmental	0.0100665	0.0195808	0.514102	3.76554															NA	NA
GbNAC196/GbNAC064	D07/A07	segmental	0.0215671	0.0176194	1.22406	3.38835															NA	NA
GbNAC196/GbNAC241	D07/D11	segmental	0.0917049	0.489382	0.187389	94.1119															NA	NA
GbNAC197/GbNAC065	D07/A07	segmental	0.00705296	0.0199428	0.35366	3.83515															NA	NA
GbNAC198/GbNAC066	D07/A07	segmental	0.0417714	0.0457392	0.913251	8.796															NA	NA
GbNAC199/GbNAC067	D07/A07	segmental	0.0142442	0.0296148	0.480982	5.69515															NA	NA
GbNAC200/GbNAC068	D07/A07	segmental	0.0168521	0.00823814	2.04562	1.58426															NA	NA
GbNAC024/GbNAC025	A03/A03	tandem	0.0274815	0.126637	0.21701	24.3533															NA	NA
GbNAC024/GbNAC035	A03/A04	segmental	0.0968777	0.56943	0.170131	109.506															NA	NA
GbNAC025/GbNAC035	A03/A04	segmental	0.0798974	0.594783	0.13433	114.381															NA	NA
GbNAC026/GbNAC250	A03/D12	segmental	0.060842	0.654655	0.0929375	125.895															NA	NA
GbNAC026/GbNAC263	A03/D13	segmental	0.120637	0.710736	0.169735	136.68															NA	NA
GbNAC201/GbNAC070	D08/A08	segmental	0.0083468	0.0326558	0.2556	6.27996															NA	NA
GbNAC202/GbNAC072	D08/A08	segmental	0.0219086	0.0228915	0.957066	4.40221															NA	NA
GbNAC203/GbNAC071	D08/A08	segmental	0.0102986	0.0350352	0.29395	6.73754															NA	NA
GbNAC205/GbNAC073	D08/A08	segmental	0.0300413	0.111927	0.268402	21.5244															NA	NA
GbNAC206/GbNAC074	D08/A08	segmental	0.015849	0.0361913	0.437923	6.95987															NA	NA
GbNAC207/GbNAC075	D08/A08	segmental	0.00866377	0.0491344	0.176328	9.44892															NA	NA
GbNAC208/GbNAC077	D08/A08	segmental	0.0331292	0.017988	1.84174	3.45923															NA	NA
GbNAC209/GbNAC078	D08/A08	segmental	0.00481194	0.031864	0.151015	6.12769															NA	NA
GbNAC210/GbNAC079	D08/A08	segmental	0.00482803	0.0223104	0.216403	4.29046															NA	NA
GbNAC211/GbNAC080	D08/A08	segmental	0.0083397	0.0512418	0.162752	9.85419															NA	NA
GbNAC212/GbNAC214	D08/D08	tandem	0.0688155	0.287668	0.239219	55.3208															NA	NA
GbNAC212/GbNAC083	D08/A08	segmental	0.070467	0.307569	0.229109	59.1479															NA	NA
GbNAC212/GbNAC213	D08/D08	tandem	0.0790425	0.27408	0.288393	52.7077															NA	NA
GbNAC212/GbNAC082	D08/A08	segmental	0.0823544	0.27751	0.296761	53.3673															NA	NA
GbNAC213/GbNAC082	D08/A08	segmental	0.00464543	0.0468521	0.0991511	9.01002															NA	NA
GbNAC213/GbNAC083	D08/A08	segmental	0.0624068	0.266544	0.234133	51.2585															NA	NA
GbNAC213/GbNAC214	D08/D08	tandem	0.0611669	0.264017	0.231678	50.7725															NA	NA
GbNAC214/GbNAC083	D08/A08	segmental	0.00502382	0.0180758	0.277932	3.47612															NA	NA
GbNAC214/GbNAC082	D08/A08	segmental	0.0621113	0.267013	0.232616	51.3487															NA	NA
GbNAC216/GbNAC085	D09/A09	segmental	0.0173675	0.0146383	1.18644	2.81506															NA	NA
GbNAC217/GbNAC086	D09/A09	segmental	0.0162724	0.056405	0.288491	10.8471															NA	NA
GbNAC218/GbNAC087	D09/A09	segmental	0.00376326	0.0183378	0.205219	3.5265															NA	NA
GbNAC219/GbNAC088	D09/A09	segmental	0.0186812	0.062499	0.298903	12.019															NA	NA
GbNAC220/GbNAC089	D09/A09	segmental	0.0179407	0.0309892	0.578934	5.95946															NA	NA
GbNAC221/GbNAC090	D09/A09	segmental	0.00981415	0.0345672	0.283916	6.64754															NA	NA
GbNAC222/GbNAC091	D09/A09	segmental	0.0348801	0.096472	0.361556	18.5523															NA	NA
GbNAC223/GbNAC093	D09/A09	segmental	0.0191129	0.051123	0.373861	9.83135															NA	NA
GbNAC225/GbNAC095	D09/A09	segmental	0.0264149	0.0254518	1.03784	4.89458															NA	NA
GbNAC227/GbNAC096	D10/A10	segmental	0.0139104	0.032906	0.42273	6.32808															NA	NA
GbNAC228/GbNAC098	D10/A10	segmental	0.0155128	0.0283291	0.547592	5.4479															NA	NA
GbNAC229/GbNAC097	D10/A10	segmental	0.00343348	0.0259295	0.132416	4.98644															NA	NA
GbNAC229/GbNAC054	D10/A06	segmental	0.0814221	0.402864	0.202108	77.4738															NA	NA
GbNAC230/GbNAC099	D10/A10	segmental	0.0123403	0.0784631	0.157276	15.0891															NA	NA
GbNAC241/GbNAC064	D11/A07	segmental	0.0985794	0.488284	0.201889	93.9008															NA	NA
GbNAC054/GbNAC097	A06/A10	segmental	0.0825376	0.390625	0.211296	75.1202															NA	NA
GbNAC189/GbNAC058	D06/A06	segmental	0.0099376	0.0354398	0.280408	6.81535															NA	NA
GbNAC082/GbNAC083	A08/A08	tandem	0.0634622	0.270385	0.234711	51.9971															NA	NA
GbNAC148/GbNAC012	Scaffold2267/Scaffold3757	segmental	0	0	NA	NA															NA	NA
GbNAC148/GbNAC011	Scaffold2267/Scaffold3757	segmental	0	0	NA	NA															NA	NA
GbNAC011/GbNAC012	Scaffold3757/Scaffold3757	tandem	0	0	NA	NA															NA	NA
Note: Ka and Ks indicate nonsynonymous and synonymous substition rates, respectively. Ka/Ks is used to determine the selective pressure or strength after duplication. Ka/Ks values that =1, > 1 or < 1 indicate neutral, positive, and purifying selection, respectively. The duplication date (Mya) were calculated using the formula: T = Ks/2λ × 10-6, where λ = 2.6 × 10-9.
