# Supplementary material for: Systematic analysis of NAC transcription factors in Gossypium barbadense uncovers their roles in response to Verticillium wilt
Source: PeerJ. 2019 Nov 5;7:e7995. doi: 10.7717/peerj.7995 (PMC6839521; doi:10.7717/peerj.7995)
Supplement: Table S8 [file peerj-07-7995-s011.xlsx]

## Sheet: Sheet1
Table S8 miRNA targets of GbNAC genes
Target_Acc.	Group	miRNA_Acc.	Expectation	miRNA_start	miRNA_end	Target_start	Target_end	miRNA_aligned_fragment	Target_aligned_fragment	Inhibition
GbNAC003	II	ghr-miR164	1.5	1	21	605	625	UGGAGAAGCAGGGCACGUGCA	AGCAAGUGCCCUGCUUCUCCG	Cleavage
GbNAC005	II	ghr-miR164	1	1	21	698	718	UGGAGAAGCAGGGCACGUGCA	AGCACGUGUCCUGUUUCUCCA	Cleavage
GbNAC103	II	ghr-miR164	0.5	1	21	638	658	UGGAGAAGCAGGGCACGUGCA	CAUACGUGCCCUGCUUCUCCA	Cleavage
GbNAC107	II	ghr-miR164	2.5	1	21	602	622	UGGAGAAGCAGGGCACGUGCA	CAAACGUGACCUGCUUCUCCG	Cleavage
GbNAC116	II	ghr-miR164	1	1	21	695	715	UGGAGAAGCAGGGCACGUGCA	AGCACGUGUCCUGUUUCUCCA	Cleavage
GbNAC124	II	ghr-miR164	0.5	1	21	641	661	UGGAGAAGCAGGGCACGUGCA	UUUACGUGCCCUGCUUCUCCA	Cleavage
GbNAC136	II	ghr-miR164	1	1	21	689	709	UGGAGAAGCAGGGCACGUGCA	AGCACGUGUCCUGUUUCUCCA	Cleavage
GbNAC140	II	ghr-miR164	1.5	1	21	608	628	UGGAGAAGCAGGGCACGUGCA	AGCAAGUGCCCUGCUUCUCCG	Cleavage
GbNAC142	II	ghr-miR164	1	1	21	698	718	UGGAGAAGCAGGGCACGUGCA	AGCACGUGUCCUGUUUCUCCA	Cleavage
GbNAC235	II	ghr-miR164	0.5	1	21	638	658	UGGAGAAGCAGGGCACGUGCA	CAUACGUGCCCUGCUUCUCCA	Cleavage
GbNAC240	II	ghr-miR164	2.5	1	21	602	622	UGGAGAAGCAGGGCACGUGCA	CAAACGUGACCUGCUUCUCCG	Cleavage
GbNAC249	II	ghr-miR164	1	1	21	695	715	UGGAGAAGCAGGGCACGUGCA	AGCACGUGUCCUGUUUCUCCA	Cleavage
GbNAC257	II	ghr-miR164	0.5	1	21	641	661	UGGAGAAGCAGGGCACGUGCA	UUUACGUGCCCUGCUUCUCCA	Cleavage
GbNAC269	II	ghr-miR164	1	1	21	689	709	UGGAGAAGCAGGGCACGUGCA	AGCACGUGUCCUGUUUCUCCA	Cleavage
GbNAC004	VI	ghr-miR482a	2.5	1	22	211	232	UCUUUCCUACUCCUCCCAUACC	AUGGUGGGGGGAGGAGGAGAGA	Translation
GbNAC141	VI	ghr-miR482a	2.5	1	22	211	232	UCUUUCCUACUCCUCCCAUACC	AUGGUGGGGGGAGGAGGAGAGA	Translation
GbNAC185	VI	gra-miR482	3	1	22	247	268	UCUUUCCAAUUCCUCCCAUUCC	GCCAUGGCAGCAAUUGGGGAGA	Cleavage
GbNAC232	III	gra-miR530a	2.5	1	21	730	750	AGGUGCAGAUGCAGUUGCAGG	AAUGGGAUUGCAUUUGCACCU	Cleavage
GbNAC075	II	gra-miR7484c	3	1	20	703	721	AGAAGUCGAAUUGCAUUUUG	GAAGAUG-AAUUCGAUUUCU	Cleavage
GbNAC207	II	gra-miR7484c	3	1	20	703	721	AGAAGUCGAAUUGCAUUUUG	GAAGAUG-AAUUCGAUUUCU	Cleavage
GbNAC053	II	gra-miR7484f	3	1	21	560	580	UAUCUAACGUGUAGGGACUAA	UGAAUCCCUACAAUUUAGAUA	Translation
GbNAC184	II	gra-miR7484f	3	1	21	560	580	UAUCUAACGUGUAGGGACUAA	UGAAUCCCUACAAUUUAGAUA	Translation
GbNAC029	IV	gra-miR7494b	3	1	23	542	564	AGAGGGAGAAGCAGAAGAGAAUA	AUGGCUCUUCUUCUUCUUCUUCC	Cleavage
GbNAC180	IV	gra-miR7494b	3	1	23	542	564	AGAGGGAGAAGCAGAAGAGAAUA	AUGGCUCUACUUCUUCUUCUUCU	Cleavage
GbNAC080	I	gra-miR7502b	3	1	21	840	859	UUGUUAAAAGUUUCAUCCAUU	CUUGGAU-AAGCUUUUAACGA	Cleavage
GbNAC211	I	gra-miR7502b	3	1	21	849	868	UUGUUAAAAGUUUCAUCCAUU	CUUGGAU-AAGCUUUUAACGA	Cleavage
GbNAC080	I	gra-miR7502c	3	1	21	840	859	UUGUUAAAAGUUUCAUCCAUU	CUUGGAU-AAGCUUUUAACGA	Cleavage
GbNAC211	I	gra-miR7502c	3	1	21	849	868	UUGUUAAAAGUUUCAUCCAUU	CUUGGAU-AAGCUUUUAACGA	Cleavage
GbNAC086	VIII	gra-miR7502d	3	1	24	810	833	CUUUUAACAGUAGAAUUUGAUGGA	GGAAGCAAAUUUUGCUGUAGAAAG	Cleavage
GbNAC054	VI	gra-miR827b	3	1	21	80	100	UUUGUUUAUGGUCAUCUAAGC	GCAAAGAUGACCAUGAACAAG	Cleavage
GbNAC185	VI	gra-miR827b	3	1	21	80	100	UUUGUUUAUGGUCAUCUAAGC	GCAAAGAUGACCAUGAACAAG	Cleavage
GbNAC007	IV	gra-miR8634	2.5	1	21	961	981	UUGGUAUGGAGGAUGGAAAAG	AUAUUUCGUCCUCCAUAUCAA	Cleavage
GbNAC135	IV	gra-miR8634	3	1	21	997	1017	UUGGUAUGGAGGAUGGAAAAG	AUUUUUCGACCUUCAUAUCAA	Cleavage
GbNAC268	IV	gra-miR8634	3	1	21	997	1017	UUGGUAUGGAGGAUGGAAAAG	AUUUUUCGACCUUCAUAUCAA	Cleavage
GbNAC094	VII	gra-miR8661	3	1	21	1453	1473	CAUUACUUUUUCAUUCAUUAA	ACAAAGGAGGAAAAAGUAGUG	Cleavage
GbNAC224	VII	gra-miR8661	3	1	21	1399	1419	CAUUACUUUUUCAUUCAUUAA	ACAAAGGAGGAAAAAGUAGUG	Cleavage
GbNAC061	V	gra-miR8674a	3	1	24	660	683	UUAGAAAGGGACCAUGGAUGAUGU	UGAUGAUCCAUGGUGCUCUUCUAA	Translation
GbNAC192	V	gra-miR8674a	3	1	24	660	683	UUAGAAAGGGACCAUGGAUGAUGU	UGAUGAUCCAUGGUGCUCUUCUAA	Translation
GbNAC013	V	gra-miR8699	3	1	24	1386	1410	AGGGCCAUU-UUGACAAAACAUGCA	UUCAGGUUUUGUAAACAAUGGCCCU	Translation
GbNAC149	V	gra-miR8699	3	1	24	1458	1482	AGGGCCAUU-UUGACAAAACAUGCA	UUCAGGUUUUGUAAACAAUGGCCCU	Translation
GbNAC098	IX	gra-miR8726	3	1	21	45	65	CGAUGGAGUCUGGAGACAAAA	CAUUGGCUUCAGAUUCCAUCC	Cleavage
GbNAC228	IX	gra-miR8726	3	1	21	45	65	CGAUGGAGUCUGGAGACAAAA	CAUUGGCUUCAGAUUCCAUCC	Cleavage
GbNAC004	VI	gra-miR8743b	3	1	24	858	881	UUUGGAAAGUUAUAAAAUGGUCAU	GGCAUCAUCUUCUAGCUUUUCAAA	Cleavage
GbNAC094	VII	gra-miR8743b	2.5	1	24	1182	1205	UUUGGAAAGUUAUAAAAUGGUCAU	AGUGCCAUUCUAUAAUGUUCCAAA	Cleavage
GbNAC141	VI	gra-miR8743b	3	1	24	861	884	UUUGGAAAGUUAUAAAAUGGUCAU	GGCAUCAUCUUCUAGCUUUUCAAA	Cleavage
GbNAC078	I	gra-miR8762d	2.5	1	24	477	500	UUGUUAACUUUGAUGAUGUGGCAU	GAAAAACCUCUUCAAAGUUAGCAA	Cleavage
GbNAC209	I	gra-miR8762d	2.5	1	24	477	500	UUGUUAACUUUGAUGAUGUGGCAU	GAAAAACCUCUUCAAAGUUAGCAA	Cleavage
GbNAC219	IV	gra-miR8775	3	1	21	636	656	UUGUGAGAUUGAAGCUGAUGG	UCAUCAGUUUCCUUCUCAUAA	Translation
GbNAC007	IV	gra-miR8786a	2.5	1	24	655	678	UUUUAGUGAUGUGGCAGAAAGAUG	ACAAGUUUUGGCACAUUACUAGAA	Cleavage
GbNAC144	IV	gra-miR8786a	2.5	1	24	682	705	UUUUAGUGAUGUGGCAGAAAGAUG	ACAAGUUUUGGCACAUUACUAGAA	Cleavage
GbNAC007	IV	gra-miR8786b	2.5	1	24	655	678	UUUUAGUGAUGUGGCAGAAAGAUG	ACAAGUUUUGGCACAUUACUAGAA	Cleavage
GbNAC144	IV	gra-miR8786b	2.5	1	24	682	705	UUUUAGUGAUGUGGCAGAAAGAUG	ACAAGUUUUGGCACAUUACUAGAA	Cleavage
