# Supplementary material for: Systematic analysis of NAC transcription factors in Gossypium barbadense uncovers their roles in response to Verticillium wilt
Source: PeerJ. 2019 Nov 5;7:e7995. doi: 10.7717/peerj.7995 (PMC6839521; doi:10.7717/peerj.7995)
Supplement: Table S9 [file peerj-07-7995-s012.xlsx]

## Sheet: Sheet1
Supplementary Table S9 GbNAC genes differentially expressed under Verticillium wilt stress
2h				6h				12h				24h				48h				72h
ID	Group	logFold	P value	ID	Group	logFold	P value	ID	Group	logFold	P value	ID	Group	logFold	P value	ID	Group	logFold	P value	ID	Group	logFold	P value
GbNAC133	I	1.77192	0.000208193	GbNAC128	I	-4.05868	0.647676	GbNAC260	I	-3.30437	0.384081	GbNAC078	I	-4.62198	0.0368373	GbNAC253	I	-4.14635	2.56993e-10	GbNAC253	I	-4.99559	1.53202e-12
GbNAC071	I	1.65048	0.0105582	GbNAC260	I	-3.51535	0.31449	GbNAC253	I	-2.57363	0.000120747	GbNAC209	I	-4.29658	0.0750177	GbNAC078	I	-3.16906	0.0633774	GbNAC120	I	-3.51796	3.85865e-07
GbNAC203	I	1.36312	0.144112	GbNAC159	I	-2.65883	0.144232	GbNAC246	I	-2.51752	0.00110704	GbNAC260	I	-3.69693	0.279605	GbNAC241	I	-2.88724	0.0996135	GbNAC128	I	-3.16103	0.726434
GbNAC266	I	1.35844	0.0133405	GbNAC064	I	-2.5837	0.648612	GbNAC128	I	-2.42208	0.849181	GbNAC253	I	-3.63789	6.51989e-08	GbNAC120	I	-2.74392	8.45516e-06	GbNAC078	I	-2.98499	0.123591
GbNAC021	I	1.20443	0.498301	GbNAC246	I	-2.56734	0.000298097	GbNAC209	I	-2.11436	0.409591	GbNAC128	I	-3.21314	0.706403	GbNAC260	I	-2.69465	0.302491	GbNAC241	I	-2.92916	0.101332
GbNAC241	I	1.13829	0.128484	GbNAC253	I	-2.541	3.21528e-05	GbNAC060	I	-1.82218	0.466886	GbNAC120	I	-2.74803	1.99893e-05	GbNAC209	I	-2.41573	0.182442	GbNAC064	I	-2.75284	0.620318
GbNAC108	I	1.10479	0.290822	GbNAC158	I	-2.38134	0.00582638	GbNAC119	I	-1.67991	0.0293278	GbNAC241	I	-2.62395	0.134398	GbNAC108	I	-2.32619	0.15559	GbNAC209	I	-2.72777	0.214183
GbNAC095	I	1.10123	0.240773	GbNAC120	I	-2.3361	0.000227175	GbNAC120	I	-1.66645	0.0170995	GbNAC108	I	-2.05501	0.206334	GbNAC016	I	-1.8445	0.150868	GbNAC260	I	-2.63665	0.423915
GbNAC252	I	-1.04928	0.135398	GbNAC020	I	-1.73886	0.014848	GbNAC160	I	-1.64808	0.06894	GbNAC160	I	-1.78559	0.025452	GbNAC246	I	-1.74503	0.0110936	GbNAC108	I	-2.49442	0.139
GbNAC260	I	-1.18408	0.801624	GbNAC119	I	-1.51286	0.0578202	GbNAC108	I	-1.47169	0.457868	GbNAC074	I	-1.76328	0.13487	GbNAC225	I	-1.52383	0.142976	GbNAC246	I	-1.80832	0.0109436
GbNAC113	I	-1.33641	0.0892185	GbNAC160	I	-1.48832	0.0554473	GbNAC241	I	-1.41571	0.498508	GbNAC196	I	-1.7217	0.126827	GbNAC266	I	1.32137	0.0291509	GbNAC016	I	-1.59166	0.260348
GbNAC119	I	-1.49676	0.0489883	GbNAC074	I	-1.37237	0.258675	GbNAC252	I	-1.32919	0.0805636	GbNAC158	I	-1.69918	0.0660101	GbNAC191	I	1.34414	0.523725	GbNAC206	I	-1.49565	0.229082
GbNAC246	I	-1.79881	0.0118047	GbNAC017	I	-1.2832	0.549484	GbNAC196	I	-1.18719	0.419767	GbNAC246	I	-1.56342	0.0391627	GbNAC133	I	1.34443	0.0402796	GbNAC252	I	-1.20267	0.0838632
GbNAC209	I	-2.04621	0.340326	GbNAC252	I	-1.28149	0.0534742	GbNAC113	I	-1.17324	0.202437	GbNAC159	I	-1.51696	0.355862	GbNAC104	I	1.81388	0.00277575	GbNAC225	I	-1.05214	0.482879
GbNAC159	I	-2.15028	0.276112	GbNAC060	I	-1.17469	0.603183	GbNAC020	I	-1.14817	0.203506	GbNAC016	I	-1.50017	0.304091	GbNAC157	I	1.88785	0.0367188	GbNAC158	I	-1.04687	0.293333
GbNAC003	II	2.44234	2.51437e-06	GbNAC113	I	-1.14409	0.151092	GbNAC158	I	-1.14104	0.301094	GbNAC020	I	-1.33925	0.0840955	GbNAC237	I	2.1119	0.000303321	GbNAC074	I	-1.03472	0.444929
GbNAC103	II	1.8058	0.000291715	GbNAC016	I	-1.02187	0.511337	GbNAC074	I	-1.04599	0.545372	GbNAC252	I	-1.20458	0.0999393	GbNAC021	I	2.5828	0.0025272	GbNAC160	I	-1.02806	0.226828
GbNAC140	II	1.58331	0.00511012	GbNAC266	I	1.09904	0.0847837	GbNAC016	I	-1.02837	0.56592	GbNAC211	I	-1.00668	0.463554	GbNAC008	II	-3.15142	0.0103139	GbNAC020	I	-1.00303	0.219613
GbNAC235	II	1.34426	0.0226196	GbNAC021	I	1.28585	0.418888	GbNAC203	I	1.04934	0.436664	GbNAC266	I	1.2095	0.0463174	GbNAC111	II	-3.13246	0.12626	GbNAC157	I	1.78962	0.0739673
GbNAC207	II	-1.01875	0.540309	GbNAC095	I	1.96112	0.00366122	GbNAC133	I	1.42289	0.075364	GbNAC095	I	1.4253	0.0825222	GbNAC065	II	-2.67712	0.019374	GbNAC021	I	2.09171	0.293954
GbNAC008	II	-1.34803	0.356798	GbNAC049	II	-4.08811	0.302113	GbNAC266	I	1.43484	0.00901906	GbNAC237	I	1.42889	0.0384252	GbNAC244	II	-2.5369	0.130723	GbNAC104	I	2.60539	3.22359e-06
GbNAC065	II	-1.70966	0.119556	GbNAC199	II	-3.69426	1.83138e-10	GbNAC095	I	1.47008	0.550032	GbNAC133	I	1.4718	0.0274538	GbNAC197	II	-2.51	3.67339e-05	GbNAC237	I	2.83342	2.87044e-07
GbNAC067	II	-2.08561	6.43166e-05	GbNAC067	II	-3.11407	2.98687e-09	GbNAC021	I	1.67014	0.252187	GbNAC104	I	1.49927	0.0277469	GbNAC067	II	-2.16421	9.22654e-05	GbNAC008	II	-4.36262	0.00419222
GbNAC124	II	-2.37281	0.128833	GbNAC111	II	-3.11093	0.132539	GbNAC111	II	-3.95045	0.0930497	GbNAC021	I	2.43831	0.0155632	GbNAC218	II	-1.68132	0.437241	GbNAC111	II	-3.20817	0.133905
GbNAC049	II	-2.89662	0.446397	GbNAC008	II	-2.90937	0.0383453	GbNAC244	II	-3.28082	0.0875257	GbNAC008	II	-4.39339	0.00451706	GbNAC199	II	-1.66668	0.00206825	GbNAC244	II	-2.43174	0.159295
GbNAC244	II	-3.02472	0.0958535	GbNAC244	II	-2.73687	0.110056	GbNAC199	II	-3.07827	7.21891e-08	GbNAC065	II	-2.73779	0.0211904	GbNAC114	II	-1.36604	0.47754	GbNAC197	II	-2.42105	9.55627e-05
GbNAC199	II	-3.22786	8.34473e-09	GbNAC065	II	-2.46668	0.033589	GbNAC067	II	-2.60413	7.707e-06	GbNAC111	II	-2.63679	0.185522	GbNAC247	II	-1.14292	0.066664	GbNAC065	II	-2.14665	0.0574043
GbNAC111	II	-3.78686	0.0944249	GbNAC197	II	-1.78404	0.00209787	GbNAC065	II	-2.24396	0.061286	GbNAC197	II	-2.55527	4.01564e-05	GbNAC053	II	-1.07292	0.105048	GbNAC218	II	-1.72579	0.430177
GbNAC215	III	3.1303	0.331959	GbNAC124	II	-1.52494	0.278054	GbNAC008	II	-2.0506	0.198984	GbNAC244	II	-2.38212	0.152508	GbNAC087	II	-1.00003	0.390794	GbNAC067	II	-1.69046	0.00274774
GbNAC165	III	1.88256	0.224301	GbNAC032	II	1.126	0.0502007	GbNAC197	II	-1.53788	0.0209935	GbNAC067	II	-2.34682	3.86607e-05	GbNAC075	II	1.31209	0.0384105	GbNAC199	II	-1.47276	0.00655894
GbNAC248	IV	2.42564	5.43313e-07	GbNAC140	II	1.70955	0.00227774	GbNAC107	II	1.08116	0.162426	GbNAC199	II	-2.01304	0.000279789	GbNAC032	II	1.55653	0.0048615	GbNAC265	II	1.08933	0.0739661
GbNAC122	IV	2.16568	1.54577e-06	GbNAC003	II	1.76901	0.001666	GbNAC032	II	1.25354	0.0617659	GbNAC107	II	1.35995	0.0350319	GbNAC179	II	2.06281	9.51016e-05	GbNAC132	II	1.19612	0.036027
GbNAC137	IV	1.86083	0.000190723	GbNAC179	II	1.76942	0.000602165	GbNAC140	II	1.81822	0.00433767	GbNAC240	II	1.63889	0.0261494	GbNAC257	II	2.08705	0.000200474	GbNAC075	II	1.20828	0.0600575
GbNAC255	IV	1.83325	4.88061e-05	GbNAC235	II	1.82484	0.00087582	GbNAC179	II	1.95888	0.00617231	GbNAC075	II	1.6719	0.0192977	GbNAC140	II	2.15614	0.000110702	GbNAC235	II	1.50091	0.011785
GbNAC023	IV	1.62951	0.00273305	GbNAC103	II	2.49908	4.27561e-07	GbNAC003	II	1.98004	0.00143109	GbNAC257	II	1.91818	0.00133908	GbNAC235	II	2.61779	1.94622e-06	GbNAC032	II	1.78698	0.000806066
GbNAC152	IV	1.486	0.00653382	GbNAC092	III	1.39572	1	GbNAC235	II	2.00477	0.0405522	GbNAC032	II	2.05291	0.000236209	GbNAC103	II	2.61897	4.12908e-07	GbNAC103	II	2.00779	9.01323e-05
GbNAC270	IV	1.32492	0.0233791	GbNAC091	III	1.72849	0.655999	GbNAC103	II	2.55834	4.62887e-06	GbNAC179	II	2.51773	3.75077e-06	GbNAC003	II	2.65213	1.22541e-06	GbNAC179	II	2.29369	7.3367e-06
GbNAC164	IV	-1.01474	0.0839266	GbNAC165	III	2.63405	0.0174566	GbNAC091	III	2.19322	0.50752	GbNAC140	II	2.71122	1.57472e-06	GbNAC215	III	2.87579	0.356105	GbNAC257	II	2.36512	1.047e-05
GbNAC135	IV	-1.44895	0.344877	GbNAC215	III	3.43825	0.192788	GbNAC165	III	2.71409	0.316101	GbNAC003	II	2.7819	9.63716e-07	GbNAC165	III	4.22732	7.14312e-08	GbNAC140	II	2.59255	1.08073e-06
GbNAC268	IV	-1.68619	0.0922063	GbNAC186	IV	-3.39575	0.0110971	GbNAC215	III	3.81175	0.114306	GbNAC235	II	3.00153	7.67065e-06	GbNAC046	IV	-3.94638	6.69483e-14	GbNAC003	II	2.85703	7.47311e-08
GbNAC186	IV	-1.71408	0.210264	GbNAC135	IV	-2.55204	0.0689158	GbNAC186	IV	-2.42884	0.0966238	GbNAC103	II	3.05324	1.36808e-08	GbNAC186	IV	-3.73636	0.00230606	GbNAC091	III	-1.56761	1
GbNAC150	IV	-2.15959	0.000582456	GbNAC143	IV	-1.85996	0.186538	GbNAC028	IV	-2.259	0.681087	GbNAC092	III	1.24488	1	GbNAC164	IV	-3.30612	2.37582e-10	GbNAC215	III	3.17175	0.30309
GbNAC014	IV	-2.38824	1.09024e-06	GbNAC268	IV	-1.84605	0.0498134	GbNAC014	IV	-1.71083	0.00407685	GbNAC091	III	2.20535	0.410619	GbNAC150	IV	-2.53249	0.000122376	GbNAC165	III	4.18731	1.84522e-07
GbNAC166	IX	-1.15331	0.466853	GbNAC055	IV	-1.65931	0.791498	GbNAC150	IV	-1.53899	0.015755	GbNAC215	III	2.52828	0.560107	GbNAC014	IV	-2.29626	1.33748e-05	GbNAC135	IV	-3.26354	0.0211659
GbNAC068	IX	-1.45161	0.00340045	GbNAC150	IV	-1.59809	0.007928	GbNAC164	IV	-1.40543	0.0286698	GbNAC165	III	3.87548	0.000501132	GbNAC135	IV	-1.95582	0.105705	GbNAC186	IV	-3.25726	0.0131956
GbNAC228	IX	-1.80434	0.261323	GbNAC014	IV	-1.46709	0.00571321	GbNAC135	IV	-1.29446	0.482941	GbNAC135	IV	-5.13533	0.00220979	GbNAC143	IV	-1.93727	0.190394	GbNAC046	IV	-2.31102	4.58623e-06
GbNAC200	IX	-1.89136	0.00949286	GbNAC028	IV	-1.29801	0.829153	GbNAC046	IV	-1.26715	0.0564938	GbNAC046	IV	-3.22298	2.13205e-09	GbNAC029	IV	-1.5364	0.230083	GbNAC164	IV	-1.98445	0.00012566
GbNAC044	IX	-2.00026	0.160354	GbNAC029	IV	-1.2644	0.300988	GbNAC143	IV	-1.20469	0.504222	GbNAC164	IV	-2.82565	1.70209e-07	GbNAC268	IV	-1.41707	0.106336	GbNAC143	IV	-1.86464	0.216096
GbNAC210	V	1.70344	0.180494	GbNAC164	IV	-1.14009	0.044443	GbNAC268	IV	-1.092	0.33094	GbNAC186	IV	-2.73379	0.0340418	GbNAC007	IV	1.39601	0.0184319	GbNAC150	IV	-1.70347	0.00607234
GbNAC267	V	1.38983	0.457533	GbNAC046	IV	-1.07771	0.056542	GbNAC255	IV	1.50503	0.00480593	GbNAC150	IV	-2.18834	0.000778524	GbNAC248	IV	1.54706	0.00518178	GbNAC014	IV	-1.66454	0.00179553
GbNAC238	V	1.23488	0.0213237	GbNAC115	IV	1.05902	0.0516538	GbNAC122	IV	1.68606	0.00262777	GbNAC014	IV	-2.15037	9.30493e-05	GbNAC152	IV	3.10801	5.22796e-09	GbNAC029	IV	-1.62781	0.205901
GbNAC262	V	-1.06103	0.0592936	GbNAC255	IV	1.63269	0.00040617	GbNAC152	IV	2.18373	0.0563275	GbNAC143	IV	-1.60281	0.265721	GbNAC137	IV	3.25255	4.47456e-10	GbNAC180	IV	-1.36768	0.0185119
GbNAC057	VI	2.66349	3.17263e-07	GbNAC122	IV	1.88851	4.09713e-05	GbNAC248	IV	2.42879	1.3916e-05	GbNAC268	IV	-1.51324	0.0988193	GbNAC270	IV	3.28376	8.83528e-10	GbNAC007	IV	1.0446	0.107941
GbNAC188	VI	1.16596	0.0514442	GbNAC152	IV	2.00657	0.000117194	GbNAC270	IV	2.61925	0.0579112	GbNAC055	IV	-1.29931	0.854631	GbNAC023	IV	4.16036	1.82301e-14	GbNAC248	IV	1.76541	0.000742031
GbNAC062	VI	-1.13184	0.0403983	GbNAC248	IV	2.44334	7.38926e-07	GbNAC023	IV	2.7042	0.0489373	GbNAC007	IV	1.13377	0.119216	GbNAC044	IX	-6.47259	5.69664e-05	GbNAC152	IV	2.89012	2.03556e-08
GbNAC264	VI	-1.17777	0.893745	GbNAC023	IV	2.71898	1.01986e-07	GbNAC137	IV	3.10683	0.0214334	GbNAC115	IV	1.14434	0.0540803	GbNAC166	IX	-5.165	0.00100391	GbNAC270	IV	2.97037	1.31643e-08
GbNAC212	VI	-1.46691	0.96283	GbNAC270	IV	3.29264	1.3223e-10	GbNAC044	IX	-2.57773	0.0913862	GbNAC255	IV	1.47306	0.0225277	GbNAC200	IX	-4.00082	2.07105e-06	GbNAC137	IV	3.24996	1.31553e-10
GbNAC033	VI	-1.57497	0.799253	GbNAC137	IV	3.39413	9.64456e-12	GbNAC228	IX	-1.92927	0.261296	GbNAC122	IV	1.75193	0.00932703	GbNAC068	IX	-3.69685	7.02898e-13	GbNAC023	IV	4.11925	3.95781e-15
GbNAC022	VI	-1.62736	0.245093	GbNAC044	IX	-3.61097	0.0116829	GbNAC166	IX	-1.75854	0.288309	GbNAC248	IV	2.31652	1.90473e-05	GbNAC228	IX	-1.76532	0.242629	GbNAC044	IX	-4.30277	0.0045925
GbNAC089	VI	-1.7273	0.000525559	GbNAC166	IX	-2.75128	0.0503073	GbNAC200	IX	-1.71105	0.0207345	GbNAC152	IV	3.41064	2.84266e-07	GbNAC168	IX	-1.17073	0.584085	GbNAC166	IX	-2.9686	0.0456099
GbNAC194	VI	-1.74066	0.0585639	GbNAC200	IX	-2.26616	0.0020528	GbNAC068	IX	-1.68001	0.00336897	GbNAC270	IV	3.9237	3.8678e-09	GbNAC024	IX	1.56854	0.00269276	GbNAC200	IX	-1.70089	0.01573
GbNAC058	VI	-2.10774	0.2483	GbNAC068	IX	-1.96861	5.16163e-05	GbNAC236	IX	1.32198	0.605699	GbNAC137	IV	3.93817	6.59149e-13	GbNAC236	IX	2.04622	0.00345229	GbNAC068	IX	-1.66489	0.00105382
GbNAC081	VI	-2.2917	0.76585	GbNAC228	IX	-1.70478	0.257997	GbNAC024	IX	1.7553	0.00191392	GbNAC023	IV	4.37999	6.06433e-10	GbNAC223	V	-1.48638	0.226294	GbNAC228	IX	-1.39309	0.363422
GbNAC220	VI	-2.30051	2.05293e-06	GbNAC236	IX	1.16111	0.238103	GbNAC093	V	-1.10563	0.483536	GbNAC044	IX	-5.47837	0.000397947	GbNAC093	V	-1.18005	0.307942	GbNAC236	IX	1.36499	0.137051
GbNAC189	VI	-2.38808	0.176439	GbNAC024	IX	1.60682	0.00116516	GbNAC238	V	1.09105	0.100904	GbNAC166	IX	-3.91752	0.00852843	GbNAC070	V	-1.16636	0.144282	GbNAC024	IX	1.42521	0.00603628
GbNAC018	VI	-2.58297	0.406884	GbNAC134	V	1.1293	0.38081	GbNAC019	V	1.13742	0.181645	GbNAC200	IX	-3.01046	0.000147141	GbNAC176	V	-1.05646	0.0918759	GbNAC093	V	-1.31174	0.300274
GbNAC069	VI	-2.62492	0.000184641	GbNAC079	V	1.30457	0.342907	GbNAC073	V	1.91616	0.0596365	GbNAC068	IX	-2.74145	1.711e-07	GbNAC079	V	1.03828	0.505578	GbNAC070	V	-1.27086	0.116519
GbNAC118	VI	-2.94341	0.044823	GbNAC238	V	1.31758	0.0137448	GbNAC161	V	3.26737	3.23464e-05	GbNAC228	IX	-1.65696	0.268266	GbNAC210	V	1.4119	0.285893	GbNAC223	V	-1.14038	0.441405
GbNAC147	VI	-2.98778	1.65357e-09	GbNAC161	V	1.88348	0.0131376	GbNAC010	VI	-4.86732	1.48661e-16	GbNAC035	IX	1.49713	0.00735741	GbNAC134	V	1.48721	0.13054	GbNAC267	V	1.20827	0.565196
GbNAC193	VI	-3.40309	0.00307289	GbNAC073	V	2.27712	0.00474259	GbNAC138	VI	-3.62662	0.0366566	GbNAC236	IX	1.53591	0.0759215	GbNAC267	V	1.59879	0.252209	GbNAC134	V	1.73943	0.0749844
GbNAC251	VI	-3.7533	0.0134756	GbNAC010	VI	-6.99921	1.2629e-32	GbNAC147	VI	-3.36802	3.67155e-09	GbNAC024	IX	1.91068	0.000340651	GbNAC205	V	2.52982	2.69538e-05	GbNAC019	V	1.96421	0.00124947
GbNAC010	VI	-4.27123	3.26136e-17	GbNAC147	VI	-5.1903	2.78408e-21	GbNAC251	VI	-2.97714	0.0481814	GbNAC093	V	-1.12249	0.403576	GbNAC019	V	2.96268	1.27461e-07	GbNAC205	V	1.98668	0.00240043
GbNAC138	VI	-5.43549	0.00353817	GbNAC138	VI	-4.53572	0.0088298	GbNAC022	VI	-2.6664	0.118569	GbNAC134	V	1.10916	0.401129	GbNAC073	V	4.32372	5.03749e-10	GbNAC073	V	3.77257	7.03688e-09
GbNAC090	VII	-1.01023	0.27913	GbNAC251	VI	-4.53008	0.00349642	GbNAC193	VI	-2.5713	0.0194911	GbNAC238	V	1.14259	0.0623279	GbNAC161	V	5.69656	4.0034e-21	GbNAC161	V	4.32927	3.16668e-13
GbNAC094	VII	-1.10694	0.0425916	GbNAC118	VI	-3.79121	0.0116829	GbNAC118	VI	-2.43997	0.0978497	GbNAC019	V	1.44833	0.0363355	GbNAC010	VI	-7.0627	1.07979e-30	GbNAC010	VI	-4.30283	2.03141e-16
GbNAC129	VII	-1.40453	0.00555378	GbNAC027	VI	-3.7382	2.90143e-12	GbNAC058	VI	-2.1781	0.262011	GbNAC205	V	1.67158	0.0218639	GbNAC220	VI	-5.13634	7.79847e-21	GbNAC027	VI	-3.19869	1.99027e-09
GbNAC202	VII	-1.60926	0.00161382	GbNAC220	VI	-3.40202	7.01102e-12	GbNAC185	VI	-2.05991	0.657589	GbNAC073	V	3.30865	4.32569e-06	GbNAC147	VI	-4.25174	6.70676e-15	GbNAC156	VI	-3.00024	0.015159
GbNAC170	VII	-1.81789	0.0546277	GbNAC194	VI	-2.90586	0.00321823	GbNAC189	VI	-1.75867	0.360501	GbNAC161	V	4.89878	3.12572e-15	GbNAC251	VI	-4.14728	0.00544224	GbNAC058	VI	-2.84053	0.119173
GbNAC072	VII	-1.91903	0.0329485	GbNAC089	VI	-2.64599	7.07882e-08	GbNAC220	VI	-1.69138	0.00471061	GbNAC010	VI	-6.72979	4.3372e-27	GbNAC089	VI	-3.92461	7.64018e-14	GbNAC018	VI	-2.76548	0.358388
GbNAC233	VII	-2.7951	3.43464e-09	GbNAC185	VI	-2.6371	0.443428	GbNAC069	VI	-1.60177	0.0169117	GbNAC220	VI	-4.89109	5.26586e-18	GbNAC118	VI	-3.85223	0.0100691	GbNAC155	VI	-2.65656	5.04159e-07
GbNAC101	VII	-2.99353	4.42862e-10	GbNAC062	VI	-2.5442	1.71804e-05	GbNAC151	VI	-1.55496	0.640953	GbNAC027	VI	-4.67223	8.26509e-15	GbNAC027	VI	-3.53943	1.18825e-10	GbNAC147	VI	-2.65022	2.30679e-07
GbNAC254	VIII	-1.16154	0.0757712	GbNAC193	VI	-2.5373	0.0151295	GbNAC045	VI	-1.50718	0.931356	GbNAC147	VI	-4.62052	1.01547e-15	GbNAC138	VI	-3.08438	0.0493654	GbNAC054	VI	-2.60153	0.427078
GbNAC187	VIII	-1.2336	0.0356498	GbNAC045	VI	-2.37315	0.746186	GbNAC194	VI	-1.4941	0.112097	GbNAC089	VI	-3.76128	5.07593e-12	GbNAC062	VI	-2.85408	2.13343e-06	GbNAC189	VI	-2.18921	0.219466
GbNAC076	VIII	-1.25497	0.212789	GbNAC058	VI	-2.35659	0.167918	GbNAC027	VI	-1.37455	0.0682028	GbNAC151	VI	-3.50212	0.164006	GbNAC156	VI	-2.75601	0.0302417	GbNAC118	VI	-2.15141	0.115291
GbNAC204	VIII	-1.33547	0.0364522	GbNAC148	VI	-2.32045	0.830952	GbNAC156	VI	-1.29865	0.356065	GbNAC138	VI	-3.4849	0.0312634	GbNAC194	VI	-2.73756	0.00412533	GbNAC220	VI	-2.13125	3.15682e-05
GbNAC056	VIII	-1.67073	0.00181581	GbNAC069	VI	-2.24145	0.000782521	GbNAC062	VI	-1.14485	0.0706238	GbNAC118	VI	-3.47932	0.0189491	GbNAC155	VI	-2.35894	1.58586e-05	GbNAC251	VI	-1.98844	0.13425
GbNAC239	VIII	-1.76905	0.196767	GbNAC018	VI	-2.0108	0.511425	GbNAC089	VI	-1.10529	0.104763	GbNAC251	VI	-3.4297	0.0185581	GbNAC018	VI	-2.34829	0.346802	GbNAC045	VI	-1.60184	0.848912
GbNAC242	VIII	-1.91685	0.003312	GbNAC155	VI	-1.81281	0.000658473	GbNAC054	VI	-1.02244	0.852715	GbNAC194	VI	-3.0315	0.0027974	GbNAC058	VI	-2.00385	0.271755	GbNAC138	VI	-1.60099	0.261218
GbNAC063	VIII	-1.91988	0.00223654	GbNAC082	VI	-1.70661	0.951336	GbNAC188	VI	1.37395	0.0367556	GbNAC062	VI	-2.94448	2.71932e-06	GbNAC185	VI	-1.97228	0.516367	GbNAC089	VI	-1.48055	0.00635197
GbNAC109	VIII	-1.93921	0.000128653	GbNAC212	VI	-1.66102	0.952254	GbNAC057	VI	1.7201	0.0619779	GbNAC155	VI	-2.70993	1.38881e-06	GbNAC189	VI	-1.64309	0.366163	GbNAC062	VI	-1.07258	0.0522959
GbNAC195	VIII	-3.24451	0.0374221	GbNAC033	VI	-1.59946	0.797915	GbNAC033	VI	2.79432	0.00996994	GbNAC185	VI	-2.70344	0.397517	GbNAC214	VI	-1.44814	0.0482468	GbNAC194	VI	-1.04333	0.224919
GbNAC066	VIII	-3.38943	0.00138614	GbNAC189	VI	-1.50866	0.375849	GbNAC101	VII	-2.33238	2.77891e-05	GbNAC058	VI	-2.6872	0.128916	GbNAC178	VI	-1.02682	0.528248	GbNAC212	VI	1.2414	0.914278
GbNAC243	VIII	-3.60662	2.99995e-13	GbNAC097	VI	-1.21022	0.285063	GbNAC090	VII	-1.94095	0.0395175	GbNAC156	VI	-2.50882	0.0341342	GbNAC085	VI	1.00705	0.18564	GbNAC213	VI	1.4688	1
GbNAC198	VIII	-3.76521	0.0348197	GbNAC054	VI	-1.13714	0.783608	GbNAC233	VII	-1.83172	0.00112017	GbNAC022	VI	-2.18059	0.13916	GbNAC213	VI	1.28529	1	GbNAC188	VI	1.52262	0.00705678
GbNAC110	VIII	-3.80984	3.31592e-14	GbNAC057	VI	1.07063	0.119062	GbNAC072	VII	-1.54684	0.083113	GbNAC189	VI	-1.71632	0.329497	GbNAC188	VI	1.88504	0.000568932	GbNAC057	VI	1.61927	0.00730896
GbNAC226	X	2.34498	0.86159	GbNAC216	VI	1.19935	0.258083	GbNAC170	VII	-1.47937	0.107188	GbNAC054	VI	-1.26313	0.724513	GbNAC057	VI	1.94211	0.000782102	GbNAC148	VI	1.69496	0.606346
GbNAC047	X	1.70283	0.029808	GbNAC188	VI	1.32235	0.0204968	GbNAC202	VII	-1.16963	0.0754101	GbNAC214	VI	-1.17828	0.114427	GbNAC131	VI	2.41953	0.0619853	GbNAC131	VI	1.95359	0.279285
GbNAC190	X	1.69287	0.686584	GbNAC131	VI	1.36317	0.620283	GbNAC129	VII	-1.07011	0.0973565	GbNAC216	VI	1.00902	0.400326	GbNAC212	VI	2.56203	0.242474	GbNAC264	VI	1.99383	0.605518
GbNAC117	X	1.07956	0.0832105	GbNAC101	VII	-3.44375	3.22031e-12	GbNAC015	VII	1.42521	0.0439597	GbNAC004	VI	1.0331	0.139441	GbNAC033	VI	3.75252	0.000410355	GbNAC090	VII	-3.11351	0.000290312
GbNAC174	X	-1.825	0.000312525	GbNAC233	VII	-2.94381	1.28562e-09	GbNAC066	VIII	-4.20532	0.000338494	GbNAC212	VI	1.38199	0.843685	GbNAC101	VII	-3.24358	3.8335e-10	GbNAC221	VII	-2.68732	0.000630761
GbNAC041	X	-2.06755	5.29653e-05	GbNAC072	VII	-2.15823	0.0136941	GbNAC110	VIII	-4.18116	4.93156e-13	GbNAC057	VI	1.78454	0.00382149	GbNAC233	VII	-2.97278	5.41982e-09	GbNAC101	VII	-2.06235	5.18397e-05
GbNAC130	X	-3.10082	0.080095	GbNAC202	VII	-1.88439	0.000186841	GbNAC243	VIII	-3.43963	9.03014e-10	GbNAC188	VI	2.18314	0.000100852	GbNAC221	VII	-2.76649	0.000197938	GbNAC202	VII	-1.34392	0.0148614
GbNAC263	X	-4.68332	0.089795	GbNAC170	VII	-1.66063	0.0564725	GbNAC198	VIII	-3.13823	0.0755304	GbNAC213	VI	2.45457	0.790563	GbNAC202	VII	-2.26223	1.47897e-05	GbNAC233	VII	-1.32979	0.0129841
				GbNAC090	VII	-1.6425	0.0535882	GbNAC242	VIII	-2.93005	7.39607e-05	GbNAC033	VI	2.61446	0.39635	GbNAC090	VII	-2.24801	0.00446033	GbNAC170	VII	-1.32193	0.125072
				GbNAC094	VII	-1.26597	0.018228	GbNAC109	VIII	-2.90709	3.75134e-07	GbNAC090	VII	-3.48766	0.000104084	GbNAC072	VII	-2.22812	0.0104929	GbNAC224	VII	1.2267	0.0377744
				GbNAC129	VII	-1.05953	0.0508787	GbNAC239	VIII	-2.7967	0.0463683	GbNAC101	VII	-3.36083	4.3522e-10	GbNAC094	VII	-2.04972	8.42935e-05	GbNAC015	VII	1.64681	0.00343865
				GbNAC015	VII	1.05198	0.0973766	GbNAC254	VIII	-2.15962	0.00145171	GbNAC233	VII	-3.05122	8.72739e-09	GbNAC224	VII	-1.03909	0.0713044	GbNAC239	VIII	-3.97671	0.00350496
				GbNAC110	VIII	-5.04813	1.16851e-20	GbNAC076	VIII	-2.14984	0.0396969	GbNAC202	VII	-2.15817	7.11352e-05	GbNAC015	VII	1.6677	0.00387346	GbNAC110	VIII	-3.64828	1.6248e-12
				GbNAC243	VIII	-4.46305	1.58644e-17	GbNAC056	VIII	-1.82937	0.0028523	GbNAC072	VII	-2.07308	0.0164663	GbNAC110	VIII	-4.05554	5.35945e-14	GbNAC109	VIII	-3.47287	2.23592e-11
				GbNAC239	VIII	-4.38355	0.00237501	GbNAC106	VIII	-1.62103	0.933172	GbNAC094	VII	-1.80866	0.00112389	GbNAC243	VIII	-3.9115	2.02344e-13	GbNAC243	VIII	-3.08928	9.92008e-10
				GbNAC198	VIII	-4.37003	0.0137634	GbNAC063	VIII	-1.37753	0.0312156	GbNAC221	VII	-1.71603	0.0326335	GbNAC109	VIII	-3.53132	3.81426e-11	GbNAC066	VIII	-3.0616	0.00277797
				GbNAC066	VIII	-4.32699	0.000129548	GbNAC195	VIII	-1.26998	0.397029	GbNAC170	VII	-1.32252	0.137149	GbNAC239	VIII	-3.08633	0.00655524	GbNAC254	VIII	-3.02997	1.04601e-06
				GbNAC109	VIII	-4.27848	3.4687e-16	GbNAC121	VIII	-1.24033	0.100872	GbNAC129	VII	-1.09643	0.0656687	GbNAC254	VIII	-2.71497	6.84739e-06	GbNAC106	VIII	-2.77583	0.794941
				GbNAC254	VIII	-3.62386	1.73989e-08	GbNAC187	VIII	-1.12894	0.102394	GbNAC015	VII	1.9234	0.000938558	GbNAC066	VIII	-2.63937	0.00537821	GbNAC037	VIII	-2.64356	1.27033e-05
				GbNAC076	VIII	-3.17153	0.000928652	GbNAC204	VIII	-1.07	0.0963562	GbNAC066	VIII	-5.31834	1.36445e-05	GbNAC198	VIII	-2.60749	0.0985747	GbNAC056	VIII	-2.19203	5.49179e-05
				GbNAC195	VIII	-2.93608	0.0458065	GbNAC263	X	-4.54462	0.103894	GbNAC110	VIII	-5.19241	9.85585e-19	GbNAC056	VIII	-2.41191	1.09335e-05	GbNAC242	VIII	-2.16712	0.00107233
				GbNAC242	VIII	-2.77719	3.21205e-05	GbNAC130	X	-2.99441	0.108061	GbNAC243	VIII	-5.00325	6.05775e-18	GbNAC195	VIII	-2.035	0.133917	GbNAC198	VIII	-2.05796	0.179763
				GbNAC056	VIII	-2.59454	1.26346e-06	GbNAC041	X	-2.22075	0.000159308	GbNAC109	VIII	-3.95018	1.78219e-12	GbNAC063	VIII	-1.87206	0.00199712	GbNAC076	VIII	-1.46938	0.150512
				GbNAC063	VIII	-2.15965	0.00068693	GbNAC174	X	-1.37326	0.0260725	GbNAC198	VIII	-3.93412	0.0240592	GbNAC037	VIII	-1.8261	0.00321245	GbNAC063	VIII	-1.46573	0.0136069
				GbNAC121	VIII	-1.69104	0.00577692	GbNAC250	X	1.00904	0.181153	GbNAC242	VIII	-3.00155	2.23168e-05	GbNAC242	VIII	-1.66865	0.0118867	GbNAC183	VIII	-1.46245	0.0159913
				GbNAC187	VIII	-1.41603	0.0131276	GbNAC117	X	1.04286	0.173695	GbNAC076	VIII	-2.68794	0.0049941	GbNAC076	VIII	-1.65687	0.0744002	GbNAC169	VIII	-1.34618	0.0459746
				GbNAC204	VIII	-1.1399	0.052662	GbNAC047	X	1.25244	0.244696	GbNAC056	VIII	-2.61101	5.56416e-06	GbNAC183	VIII	-1.54963	0.00953659	GbNAC187	VIII	-1.21218	0.0437507
				GbNAC183	VIII	-1.09667	0.0818402	GbNAC190	X	1.57468	0.779979	GbNAC254	VIII	-2.56216	7.93003e-05	GbNAC187	VIII	-1.31738	0.0230431	GbNAC121	VIII	-1.04915	0.13034
				GbNAC263	X	-5.53591	0.0479108					GbNAC239	VIII	-2.45295	0.0437743	GbNAC052	VIII	-1.09289	0.116023	GbNAC195	VIII	-1.04423	0.426254
				GbNAC041	X	-2.59592	4.0688e-07					GbNAC195	VIII	-2.31347	0.112681	GbNAC121	VIII	-1.04169	0.126104	GbNAC041	X	-2.30194	1.23188e-05
				GbNAC130	X	-2.31474	0.163623					GbNAC063	VIII	-2.22222	0.000736402	GbNAC086	VIII	1.25824	0.0660534	GbNAC117	X	-1.08331	0.0575892
				GbNAC174	X	-1.80563	0.000453347					GbNAC037	VIII	-1.38139	0.0463379	GbNAC041	X	-2.35545	1.30792e-05	GbNAC163	X	1.56375	0.0053337
				GbNAC154	X	1.20198	0.0694834					GbNAC183	VIII	-1.342	0.0411359	GbNAC026	X	1.39949	0.0575246	GbNAC047	X	2.39138	0.000478023
				GbNAC190	X	2.07847	0.47852					GbNAC121	VIII	-1.23095	0.0726945	GbNAC163	X	1.48407	0.00835112
				GbNAC047	X	2.12994	0.00246787					GbNAC187	VIII	-1.19863	0.0559616	GbNAC047	X	2.06379	0.00316366
												GbNAC263	X	-3.38705	0.138101
												GbNAC041	X	-2.41584	1.61138e-05
												GbNAC163	X	1.43904	0.0760419
												GbNAC190	X	2.04347	0.492923
												GbNAC047	X	2.45766	0.00862045
62 GbNAC genes expressed in all roots samples inoculated after 2, 6, 12, 24, 48 and 72h
ID	Group	At orthologous locus	Exon number	2h		6h		12h		24h		48h		72h
				logFold	P value	logFold	P value	logFold	P value	logFold	P value	logFold	P value	logFold	P value
GbNAC003	II	ANAC022	3	2.44234	2.51437e-06	1.76901	0.001666	1.98004	0.00143109	2.7819	9.63716e-07	2.65213	1.22541e-06	2.85703	7.47311e-08
GbNAC140	II	ANAC022	3	1.58331	0.00511012	1.70955	0.00227774	1.81822	0.00433767	2.71122	1.57472e-06	2.15614	0.000110702	2.59255	1.08073e-06
GbNAC023	IV	ANAC029	3	1.62951	0.00273305	2.71898	1.01986e-07	2.7042	0.0489373	4.37999	6.06433e-10	4.16036	1.82301e-14	4.11925	3.95781e-15
GbNAC152	IV	ANAC029	3	1.486	0.00653382	2.00657	0.000117194	2.18373	0.0563275	3.41064	2.84266e-07	3.10801	5.22796e-09	2.89012	2.03556e-08
GbNAC057	VI	ANAC042	4	2.66349	3.17263e-07	1.07063	0.119062	1.7201	0.0619779	1.78454	0.00382149	1.94211	0.000782102	1.61927	0.00730896
GbNAC188	VI	ANAC042	3	1.16596	0.0514442	1.32235	0.0204968	1.37395	0.0367556	2.18314	0.000100852	1.88504	0.000568932	1.52262	0.00705678
GbNAC103	II	ANAC100	3	1.8058	0.000291715	2.49908	4.27561e-07	2.55834	4.62887e-06	3.05324	1.36808e-08	2.61897	4.12908e-07	2.00779	9.01323e-05
GbNAC235	II	ANAC100	3	1.34426	0.0226196	1.82484	0.00087582	2.00477	0.0405522	3.00153	7.67065e-06	2.61779	1.94622e-06	1.50091	0.011785
GbNAC137	IV	ANAC047	3	1.86083	0.000190723	3.39413	9.64456e-12	3.10683	0.0214334	3.93817	6.59149e-13	3.25255	4.47456e-10	3.24996	1.31553e-10
GbNAC270	IV	ANAC047	3	1.32492	0.0233791	3.29264	1.3223e-10	2.61925	0.0579112	3.9237	3.8678e-09	3.28376	8.83528e-10	2.97037	1.31643e-08
GbNAC010	VI	ANAC090	3	-4.27123	3.26136e-17	-6.99921	1.2629e-32	-4.86732	1.48661e-16	-6.72979	4.3372e-27	-7.0627	1.07979e-30	-4.30283	2.03141e-16
GbNAC147	VI	ANAC090	3	-2.98778	1.65357e-09	-5.1903	2.78408e-21	-3.36802	3.67155e-09	-4.62052	1.01547e-15	-4.25174	6.70676e-15	-2.65022	2.30679e-07
GbNAC014	IV	ANAC002	3	-2.38824	1.09024e-06	-1.46709	0.00571321	-1.71083	0.00407685	-2.15037	9.30493e-05	-2.29626	1.33748e-05	-1.66454	0.00179553
GbNAC150	IV	ANAC002	3	-2.15959	0.000582456	-1.59809	0.007928	-1.53899	0.015755	-2.18834	0.000778524	-2.53249	0.000122376	-1.70347	0.00607234
GbNAC044	IX	ANAC083	3	-2.00026	0.160354	-3.61097	0.0116829	-2.57773	0.0913862	-5.47837	0.000397947	-6.47259	5.69664e-05	-4.30277	0.0045925
GbNAC166	IX	ANAC083	3	-1.15331	0.466853	-2.75128	0.0503073	-1.75854	0.288309	-3.91752	0.00852843	-5.165	0.00100391	-2.9686	0.0456099
GbNAC056	VIII	ANAC073	3	-1.67073	0.00181581	-2.59454	1.26346e-06	-1.82937	0.0028523	-2.61101	5.56416e-06	-2.41191	1.09335e-05	-2.19203	5.49179e-05
GbNAC187	VIII	ANAC073	3	-1.2336	0.0356498	-1.41603	0.0131276	-1.12894	0.102394	-1.19863	0.0559616	-1.31738	0.0230431	-1.21218	0.0437507
GbNAC058	VI	ANAC042	3	-2.10774	0.2483	-2.35659	0.167918	-2.1781	0.262011	-2.6872	0.128916	-2.00385	0.271755	-2.84053	0.119173
GbNAC189	VI	ANAC042	3	-2.38808	0.176439	-1.50866	0.375849	-1.75867	0.360501	-1.71632	0.329497	-1.64309	0.366163	-2.18921	0.219466
GbNAC062	VI	ANAC090	3	-1.13184	0.0403983	-2.5442	1.71804e-05	-1.14485	0.0706238	-2.94448	2.71932e-06	-2.85408	2.13343e-06	-1.07258	0.0522959
GbNAC194	VI	ANAC090	3	-1.74066	0.0585639	-2.90586	0.00321823	-1.4941	0.112097	-3.0315	0.0027974	-2.73756	0.00412533	-1.04333	0.224919
GbNAC066	VIII	ANAC091	5	-3.38943	0.00138614	-4.32699	0.000129548	-4.20532	0.000338494	-5.31834	1.36445e-05	-2.63937	0.00537821	-3.0616	0.00277797
GbNAC198	VIII	ANAC091	5	-3.76521	0.0348197	-4.37003	0.0137634	-3.13823	0.0755304	-3.93412	0.0240592	-2.60749	0.0985747	-2.05796	0.179763
GbNAC067	II	ANAC074	3	-2.08561	6.43166e-05	-3.11407	2.98687e-09	-2.60413	7.707e-06	-2.34682	3.86607e-05	-2.16421	9.22654e-05	-1.69046	0.00274774
GbNAC199	II	ANAC074	3	-3.22786	8.34473e-09	-3.69426	1.83138e-10	-3.07827	7.21891e-08	-2.01304	0.000279789	-1.66668	0.00206825	-1.47276	0.00655894
GbNAC068	IX	ANAC083	3	-1.45161	0.00340045	-1.96861	5.16163e-05	-1.68001	0.00336897	-2.74145	1.711e-07	-3.69685	7.02898e-13	-1.66489	0.00105382
GbNAC200	IX	ANAC083	3	-1.89136	0.00949286	-2.26616	0.0020528	-1.71105	0.0207345	-3.01046	0.000147141	-4.00082	2.07105e-06	-1.70089	0.01573
GbNAC089	VI	ANAC090	3	-1.7273	0.000525559	-2.64599	7.07882e-08	-1.10529	0.104763	-3.76128	5.07593e-12	-3.92461	7.64018e-14	-1.48055	0.00635197
GbNAC220	VI	ANAC090	3	-2.30051	2.05293e-06	-3.40202	7.01102e-12	-1.69138	0.00471061	-4.89109	5.26586e-18	-5.13634	7.79847e-21	-2.13125	3.15682e-05
GbNAC111	II	ANAC074	3	-3.78686	0.0944249	-3.11093	0.132539	-3.95045	0.0930497	-2.63679	0.185522	-3.13246	0.12626	-3.20817	0.133905
GbNAC244	II	ANAC074	3	-3.02472	0.0958535	-2.73687	0.110056	-3.28082	0.0875257	-2.38212	0.152508	-2.5369	0.130723	-2.43174	0.159295
GbNAC118	VI	ANAC036	3	-2.94341	0.044823	-3.79121	0.0116829	-2.43997	0.0978497	-3.47932	0.0189491	-3.85223	0.0100691	-2.15141	0.115291
GbNAC251	VI	ANAC036	3	-3.7533	0.0134756	-4.53008	0.00349642	-2.97714	0.0481814	-3.4297	0.0185581	-4.14728	0.00544224	-1.98844	0.13425
GbNAC110	VIII	ANAC086	7	-3.80984	3.31592e-14	-5.04813	1.16851e-20	-4.18116	4.93156e-13	-5.19241	9.85585e-19	-4.05554	5.35945e-14	-3.64828	1.6248e-12
GbNAC242	VIII	ANAC086	6	-1.91685	0.003312	-2.77719	3.21205e-05	-2.93005	7.39607e-05	-3.00155	2.23168e-05	-1.66865	0.0118867	-2.16712	0.00107233
GbNAC021	I	ANAC007	3	1.20443	0.498301	1.28585	0.418888	1.67014	0.252187	2.43831	0.0155632	2.5828	0.0025272	2.09171	0.293954
GbNAC047	X	ANAC104	3	1.70283	0.029808	2.12994	0.00246787	1.25244	0.244696	2.45766	0.00862045	2.06379	0.00316366	2.39138	0.000478023
GbNAC165	III	ANAC032	3	1.88256	0.224301	2.63405	0.0174566	2.71409	0.316101	3.87548	0.000501132	4.22732	7.14312e-08	4.18731	1.84522e-07
GbNAC215	III	ANAC029	3	3.1303	0.331959	3.43825	0.192788	3.81175	0.114306	2.52828	0.560107	2.87579	0.356105	3.17175	0.30309
GbNAC248	IV	ANAC047	3	2.42564	5.43313e-07	2.44334	7.38926e-07	2.42879	1.3916e-05	2.31652	1.90473e-05	1.54706	0.00518178	1.76541	0.000742031
GbNAC008	II	ANAC031	3	-1.34803	0.356798	-2.90937	0.0383453	-2.0506	0.198984	-4.39339	0.00451706	-3.15142	0.0103139	-4.36262	0.00419222
GbNAC041	X	ANAC020	3	-2.06755	5.29653e-05	-2.59592	4.0688e-07	-2.22075	0.000159308	-2.41584	1.61138e-05	-2.35545	1.30792e-05	-2.30194	1.23188e-05
GbNAC063	VIII	ANAC091	6	-1.91988	0.00223654	-2.15965	0.00068693	-1.37753	0.0312156	-2.22222	0.000736402	-1.87206	0.00199712	-1.46573	0.0136069
GbNAC065	II	ANAC074	3	-1.70966	0.119556	-2.46668	0.033589	-2.24396	0.061286	-2.73779	0.0211904	-2.67712	0.019374	-2.14665	0.0574043
GbNAC076	VIII	ANAC091	6	-1.25497	0.212789	-3.17153	0.000928652	-2.14984	0.0396969	-2.68794	0.0049941	-1.65687	0.0744002	-1.46938	0.150512
GbNAC090	VII	ANAC089	4	-1.01023	0.27913	-1.6425	0.0535882	-1.94095	0.0395175	-3.48766	0.000104084	-2.24801	0.00446033	-3.11351	0.000290312
GbNAC101	VII	ANAC091	5	-2.99353	4.42862e-10	-3.44375	3.22031e-12	-2.33238	2.77891e-05	-3.36083	4.3522e-10	-3.24358	3.8335e-10	-2.06235	5.18397e-05
GbNAC109	VIII	ANAC036	7	-1.93921	0.000128653	-4.27848	3.4687e-16	-2.90709	3.75134e-07	-3.95018	1.78219e-12	-3.53132	3.81426e-11	-3.47287	2.23592e-11
GbNAC135	IV	ANAC056	3	-1.44895	0.344877	-2.55204	0.0689158	-1.29446	0.482941	-5.13533	0.00220979	-1.95582	0.105705	-3.26354	0.0211659
GbNAC138	VI	ANAC036	3	-5.43549	0.00353817	-4.53572	0.0088298	-3.62662	0.0366566	-3.4849	0.0312634	-3.08438	0.0493654	-1.60099	0.261218
GbNAC164	IV	ANAC081	3	-1.01474	0.0839266	-1.14009	0.044443	-1.40543	0.0286698	-2.82565	1.70209e-07	-3.30612	2.37582e-10	-1.98445	0.00012566
GbNAC186	IV	ANAC056	4	-1.71408	0.210264	-3.39575	0.0110971	-2.42884	0.0966238	-2.73379	0.0340418	-3.73636	0.00230606	-3.25726	0.0131956
GbNAC195	VIII	ANAC091	7	-3.24451	0.0374221	-2.93608	0.0458065	-1.26998	0.397029	-2.31347	0.112681	-2.035	0.133917	-1.04423	0.426254
GbNAC202	VII	ANAC062	6	-1.60926	0.00161382	-1.88439	0.000186841	-1.16963	0.0754101	-2.15817	7.11352e-05	-2.26223	1.47897e-05	-1.34392	0.0148614
GbNAC228	IX	ANAC083	3	-1.80434	0.261323	-1.70478	0.257997	-1.92927	0.261296	-1.65696	0.268266	-1.76532	0.242629	-1.39309	0.363422
GbNAC233	VII	ANAC091	5	-2.7951	3.43464e-09	-2.94381	1.28562e-09	-1.83172	0.00112017	-3.05122	8.72739e-09	-2.97278	5.41982e-09	-1.32979	0.0129841
GbNAC239	VIII	ANAC085	6	-1.76905	0.196767	-4.38355	0.00237501	-2.7967	0.0463683	-2.45295	0.0437743	-3.08633	0.00655524	-3.97671	0.00350496
GbNAC243	VIII	ANAC086	7	-3.60662	2.99995e-13	-4.46305	1.58644e-17	-3.43963	9.03014e-10	-5.00325	6.05775e-18	-3.9115	2.02344e-13	-3.08928	9.92008e-10
GbNAC246	I	ANAC037	3	-1.79881	0.0118047	-2.56734	0.000298097	-2.51752	0.00110704	-1.56342	0.0391627	-1.74503	0.0110936	-1.80832	0.0109436
GbNAC254	VIII	ANAC073	3	-1.16154	0.0757712	-3.62386	1.73989e-08	-2.15962	0.00145171	-2.56216	7.93003e-05	-2.71497	6.84739e-06	-3.02997	1.04601e-06
GbNAC260	I	ANAC012	3	-1.18408	0.801624	-3.51535	0.31449	-3.30437	0.384081	-3.69693	0.279605	-2.69465	0.302491	-2.63665	0.423915
